# Supplementary material for: Serum kynurenine levels are a novel biomarker to predict the prognosis of patients with hepatocellular carcinoma
Source: PLoS One. 2020 Oct 21;15(10):e0241002. doi: 10.1371/journal.pone.0241002 (PMC7577466; doi:10.1371/journal.pone.0241002)
Supplement: S1 Dataset — (XLSX) [file pone.0241002.s001.xlsx]

## Sheet: Sheet1
Group	No.	Sex	Age	Observation period(years)	Prognosis	AST(IU/L)	ALT(IU/L)	Total bilirubin(mg/dL)	Albumin(g/dL)	Prothrombin activity(%)	Platelet count(×10000㎥)	AFP(ng/mL)	DCP(mAU/mL)	Treatment to HCC	Child-Pugh class	BCLC stage	Kynurenine(ng/ml)
HCC	1	Male	61	0.07	dead	272	312	6.9	3.3	72.4	24.6	94540	71500	No treatment	C	D	359.4
HCC	2	Female	69	5.07	unknown	80	72	1.7	4	64.9	7.8	7	18	Tumor ablation	A	0	623.1
HCC	3	Male	68	4.57	dead	80	95	0.5	4.3	93	11.9	72	7663	Transcatheter therapy	A	B	605.7
HCC	4	Male	39	8.68	unknown	59	98	1	3.9	112.8	4.8	176	19	Surgical resection	A	0	347.1
HCC	5	Male	67	7.37	dead	127	140	0.9	4.4	112.9	14.1	376	20	Tumor ablation	A	0	689.5
HCC	6	Male	63	0.79	unknown	101	104	2.4	3.2	49.5	6.5	11	61	Surgical resection	B	A	680.9
HCC	7	Female	75	6.37	dead	62	40	2.9	4	57.8	4.7	16	20	Transcatheter therapy	B	A	422.1
HCC	8	Female	70	0.71	unknown	35	22	1.1	4.1	62.2	10	24	17	Tumor ablation	A	A	584.4
HCC	9	Female	77	3.41	dead	54	38	1	3.5	63.5	8.7	24	21	Transcatheter therapy	B	A	543.9
HCC	10	Male	50	0.4	dead	105	73	1.3	3.8	76.6	10	2111	1385	Transcatheter therapy	A	C	921.5
HCC	11	Female	60	0.84	unknown	50	55	1.7	3.4	73.8	3.9	48	10	Tumor ablation	A	0	415.1
HCC	12	Male	55	4.56	dead	126	91	0.7	2.5	83.2	11.7	12	272	Transcatheter therapy	B	B	451.4
HCC	13	Male	67	4.98	dead	76	180	0.5	4	77.8	10.7	3097	592	Transcatheter therapy	A	B	836.7
HCC	14	Male	75	1.22	unknown	45	31	1.6	4.1	73.5	9.2	15	65	Transcatheter therapy	A	A	419.1
HCC	15	Female	67	4.64	dead	66	67	1.2	4.4	77.8	9.2	517	51	Transcatheter therapy	A	A	332.3
HCC	16	Male	59	3.59	dead	100	137	0.8	4.2	75.2	9	10	309	Transcatheter therapy	A	A	359.6
HCC	17	Male	76	1.78	dead	92	85	0.5	4.1	69.5	9.7	21	105	Transcatheter therapy	A	B	569.2
HCC	18	Male	66	2.3	dead	68	41	1.9	3.4	67.2	6.3	10	36	Tumor ablation	B	A	671.4
HCC	19	Male	46	10	dead	86	59	1.5	3.6	47.5	3.2	33	25	Tumor ablation	A	A	411.1
HCC	20	Male	75	3.05	dead	55	71	1.3	3.3	55.5	5.9	26	76	Transcatheter therapy	B	A	468.9
HCC	21	Male	71	4.14	dead	133	74	1.5	3	70.5	7.6	166	128	Tumor ablation	A	A	630.9
HCC	22	Male	67	8.7	dead	119	141	0.8	4	61	10.4	216	38	Tumor ablation	A	A	376.3
HCC	23	Male	51	0.22	dead	78	61	3.5	2.9	44.5	11.6	25486	23058	No treatment	C	D	516
HCC	24	Female	68	4.35	dead	132	115	0.7	3.8	90.7	7.5	242	20	Tumor ablation	A	A	934
HCC	25	Female	64	2.21	dead	139	112	1.1	3	51.3	7.4	149	23	Transcatheter therapy	B	A	665
HCC	26	Male	66	6.51	dead	61	47	0.9	4	110.3	14.8	3450	15765	Transcatheter therapy	A	B	949.1
HCC	27	Female	60	9.34	dead	73	100	0.6	3.9	79.6	7.4	20	31	Transcatheter therapy	A	A	591.4
HCC	28	Female	82	7.18	dead	77	51	0.9	3.7	85	7.4	9	16	Transcatheter therapy	A	A	526
HCC	29	Female	65	7.09	dead	139	119	0.8	4.4	69.4	9.1	164	21	Tumor ablation	A	A	361.3
HCC	30	Male	61	3.22	dead	60	38	1.4	3.3	54.2	10.2	10	80	Tumor ablation	B	A	643.1
HCC	31	Male	60	1.16	unknown	51	22	1.4	3.7	93.5	6.3	737	1528	Transcatheter therapy	A	B	508.7
HCC	32	Male	68	3.62	dead	83	76	1	3.9	93	9.2	363	96	Tumor ablation	A	A	536.2
HCC	33	Male	71	1.07	dead	113	91	1	3.5	86.8	8.4	1018	438	Transcatheter therapy	A	B	454.6
HCC	34	Male	68	4.73	dead	96	111	0.8	4	90	7.6	107	19	Tumor ablation	A	0	522.2
HCC	35	Male	72	0.12	dead	135	64	1.4	3.1	69.3	9.9	86	39650	Transcatheter therapy	B	C	1555.9
HCC	36	Male	58	10	alive	28	30	1	4.2	94.8	7.6	5	44	Tumor ablation	A	A	550.5
HCC	37	Female	65	10	alive	38	30	0.8	4.5	91.2	12.8	6	25	Tumor ablation	A	0	363.9
HCC	38	Male	69	10	dead	50	63	0.8	4.5	106	12	6	8	Tumor ablation	A	0	534.9
HCC	39	Male	77	0.92	unknown	117	116	0.7	3.9	106	16.5	37	7445	Transcatheter therapy	A	B	723.1
HCC	40	Female	67	5.89	dead	57	71	0.5	4.5	101.9	6.7	14	15	Tumor ablation	A	A	478
HCC	41	Female	74	3.72	dead	384	346	1.7	3.6	51.5	12	154	26	Transcatheter therapy	A	A	643.9
HCC	42	Male	65	4.99	dead	50	60	1	4.7	87.9	10	101	129	Tumor ablation	A	A	433.3
HCC	43	Female	64	2.74	dead	278	215	1	3.2	71.3	4.9	48	33	Tumor ablation	A	A	719.6
HCC	44	Male	69	1.08	dead	95	108	0.7	3.7	83.2	6.4	639	60	Transcatheter therapy	A	A	707.7
HCC	45	Male	55	0.55	dead	48	57	1.7	3.6	72.9	4.7	23	42	Tumor ablation	A	A	538.7
HCC	46	Male	76	1.98	dead	44	39	0.5	4.3	67.3	7.3	944	399	Tumor ablation	A	B	811
HCC	47	Male	73	0.14	unknown	86	36	2.6	2.8	74.6	11.3	20	5291	Transcatheter therapy	B	B	415.1
HCC	48	Female	73	0.08	unknown	141	89	1.9	2.9	61.3	7.3	166	61	Transcatheter therapy	B	A	538.7
HCC	49	Male	62	10	unknown	155	226	0.6	3.9	85.4	14.5	18	27	Transcatheter therapy	A	A	574.1
HCC	50	Female	63	8.61	dead	56	32	2.3	2.8	44.9	2.7	63	36	Transcatheter therapy	B	A	391.9
HCC	51	Male	69	3.11	dead	68	80	0.7	4.2	94	10.4	16	22	Tumor ablation	A	A	714.5
HCC	52	Female	67	1.93	dead	78	42	2.5	3.3	59	4.9	9	10	Tumor ablation	B	A	481.4
HCC	53	Male	60	4.16	unknown	48	64	0.8	4.5	68.2	14.7	4030	3012	Tumor ablation	A	A	53.2
HCC	54	Male	68	6.38	dead	55	72	0.6	3.8	68.8	8.7	13	94	Tumor ablation	A	A	608.7
HCC	55	Female	62	9.81	dead	106	103	1.5	3.8	70.3	4.9	8	17	Tumor ablation	A	A	409.2
HCC	56	Female	68	6.14	dead	41	40	0.6	3.4	61.9	14.9	22	285	Tumor ablation	B	A	92
HCC	57	Male	70	0.54	dead	125	82	2.5	3.7	61.1	11.1	670	9602	Transcatheter therapy	B	B	40.2
HCC	58	Male	82	6.18	dead	86	63	0.9	3.4	65.3	11.3	19	16	Tumor ablation	B	A	470.1
HCC	59	Male	77	3.99	dead	69	53	0.7	3.9	94.5	16.4	6	1742	Transcatheter therapy	A	A	416.1
HCC	60	Female	60	0.25	dead	138	92	1.1	3.3	54.1	4.9	210	523	Tumor ablation	B	A	618.9
HCC	61	Male	74	7.06	dead	49	48	0.7	4.6	80.7	19.4	15	561	Tumor ablation	A	0	293.4
HCC	62	Female	65	10	alive	124	121	0.6	3.9	66.3	10.2	39	174	Transcatheter therapy	A	A	542.2
HCC	63	Male	63	1.74	dead	34	29	1.3	3.2	59	8.5	10	430	Tumor ablation	B	A	381.8
HCC	64	Male	74	6.52	dead	54	37	2.5	3.7	79.3	7.4	29	17	Tumor ablation	A	A	419.2
HCC	65	Female	76	0.01	dead	94	40	16.8	2.1	39	9.8	797	634	No treatment	C	D	1067.6
HCC	66	Male	69	0.38	dead	121	60	1	3.6	51	24	255	68907	Transcatheter therapy	B	C	694
HCC	67	Female	84	0.12	unknown	59	51	0.4	3.7	97.6	5.1	581	87	No treatment	A	B	984.8
HCC	68	Female	68	0.17	dead	124	108	1.6	3.4	52.6	10.8	41	597	Transcatheter therapy	B	B	497.3
HCC	69	Female	59	1.47	dead	169	120	0.7	3.6	68.3	18.3	125	40	Tumor ablation	A	A	665.6
HCC	70	Male	65	0.83	dead	127	48	2.9	3.3	54.7	3.4	49	403	Transcatheter therapy	C	D	756.5
HCC	71	Male	61	8.57	dead	137	137	1	3.4	53.3	4.9	140	18	Tumor ablation	B	A	497.3
HCC	72	Male	54	2.25	dead	43	33	1	4.4	84.7	11.7	15	175	Transcatheter therapy	A	0	649.1
HCC	73	Female	72	0.66	unknown	65	42	2.2	3.8	58.3	4.9	12550	13	Tumor ablation	B	A	606.2
HCC	74	Male	69	7.12	dead	58	40	1	3.9	100.2	12	13	21	Tumor ablation	A	A	476.2
HCC	75	Male	75	1.13	dead	100	81	1.6	3.2	102.6	14.3	8	355	Transcatheter therapy	A	B	855.1
HCC	76	Female	63	1.92	unknown	79	119	0.8	3.8	87.4	7.4	415	1561	Transcatheter therapy	A	B	456
HCC	77	Female	67	0.18	unknown	124	88	2.2	2.6	75.6	7.8	128	13976	Transcatheter therapy	B	B	777.4
HCC	78	Female	73	8.56	alive	61	47	1.1	3.4	73.7	4.8	239	34	Surgical resection	B	A	719.7
HCC	79	Female	67	6.32	alive	50	51	0.5	3.7	96.9	4.2	12	10	Surgical resection	A	0	570.4
HCC	80	Female	80	0.61	dead	100	45	1.6	2.5	59.1	6.1	141	91	No treatment	C	D	677.7
HCC	81	Male	74	4.84	alive	86	84	0.8	3.8		11.4	10		Tumor ablation	A	0	801.5
HCC	82	Male	60	4.89	alive	151	131	0.5	4.3	86.4	11.1	27	30	Surgical resection	A	B	1268.6
HCC	83	Male	89	0.44	dead	29	27	0.5	3.1	69.6	4.4	8	33	Transcatheter therapy	B	B	609.3
HCC	84	Female	59	4.88	alive	41	37	0.8	3.1	77.7	11.3	13	12	Tumor ablation	A	B	527.5
HCC	85	Male	63	4.62	alive	41	31	0.4	4	95.1	12.1	7	38	Surgical resection	A	A	567.6
HCC	86	Male	68	4.63	dead	25	29	0.7	4.3		13.8	68	11	Tumor ablation	A	A	629.8
HCC	87	Male	83	4.52	alive	27	28	1.6	5.1	90.5	19.6	2	160	Surgical resection	A	0	429.4
HCC	88	Female	77	0.37	dead	52	31	1.5	3.9	69.8	9.4	3559	15867	Transcatheter therapy	B	C	1231.7
HCC	89	Male	53	4.78	alive	22	21	0.4	3.7	95.1	13.1	3	22	Tumor ablation	A	0	339.8
HCC	90	Male	78	4.46	alive	65	66	0.6	4	79.6	9.2	4	93	Tumor ablation	A	0	679.3
HCC	91	Female	64	4.59	alive	70	70	0.9	3.9	65.7	5.5	73	16	Tumor ablation	A	0	479.9
HCC	92	Female	80	4.71	alive	88	60	1.4	3	62.3	6.9	176	23	Tumor ablation	B	A	366.5
HCC	93	Male	72	4.6	alive	53	80	0.7	4	106.8	11.2	8	17	Tumor ablation	A	A	359.6
HCC	94	Male	84	2.86	dead	23	17	0.4	4.1		17.9	22		Surgical resection	A	0	513.9
HCC	95	Male	69	5.54	alive	81	56	1.3	4.1	93.5	11.7	7	31	Surgical resection	A	A	592.2
HCC	96	Female	86	2.07	dead	83	52	0.4	3.7	87.6	14.6	7	18	Others	A	A	507.9
HCC	97	Female	88	0.14	dead	67	34	1.9	2.9	72.9	11.3	418	2235	No treatment	B	B	1047
HCC	98	Female	77	4.44	alive	25	18	0.7	4.2	79.1	6.7	6	18	Tumor ablation	A	0	689
HCC	99	Female	76	4.29	alive	63	42	0.6	3.4	81.7	7.7	119	14	Surgical resection	A	0	582.5
HCC	100	Female	73	4.33	alive	45	32	0.4	3.8	99.7	14.1	307	19	Surgical resection	A	A	814.9
HCC	101	Female	65	3.94	alive	23	22	0.7	4.3	98.5	12.7	3	25	Tumor ablation	A	0	439.7
HCC	102	Male	67	4.21	alive	55	48	1.4	3.7	59.7	7.6	22	162	Tumor ablation	A	0	620.9
HCC	103	Female	70	0.57	dead	64	63	1	2.7	65.8	9.5	148	69	No treatment	C	D	1235.4
HCC	104	Male	77	0.06	dead	59	35	2.8	3.5	59.7	17.4	54954	121435	No treatment	B	C	1103.1
HCC	105	Female	69	4.25	alive	36	25	0.7	3.5	59.5	4.7	17	44	Transcatheter therapy	B	B	741.4
HCC	106	Female	79	0.05	dead	85	58	2.6	3.2	49.6	9.2	21	503	Transcatheter therapy	B	B	1032.2
HCC	107	Male	63	4.08	alive	40	35	0.6	4	75.7	11.9	8	32	Tumor ablation	A	0	499.6
HCC	108	Male	81	1.76	dead	202	196	0.8	3.6	79.9	13.7	6	38	Transcatheter therapy	A	B	982.2
HCC	109	Male	60	3.89	alive	101	68	1.5	3.5	63.6	7.7	41	12	Tumor ablation	B	A	320.1
HCC	110	Male	58	0.73	dead	80	70	0.5	3.5	74.3	7	127	64	Others	A	B	478.9
HCC	111	Male	70	3.96	alive	24	31	0.8	3.7	129.9	15.6	7	28	Surgical resection	A	0	509.8
HCC	112	Female	77	3.78	alive	64	56	1.2	3.8	84.6	6.6	21	12	Tumor ablation	A	A	473.8
HCC	113	Female	65	3.93	alive	131	0	2	2.7	70.1	5.5	123	31	Others	C	D	332.7
HCC	114	Female	73	3.88	alive	27	25	0.5	4.3	86	14	3	23	Tumor ablation	A	0	554.5
HCC	115	Female	72	3.84	alive	41	28	1.1	4.1	95.5	11.2	788	873	Surgical resection	A	A	621.6
HCC	116	Male	55	3.59	dead	77	39	4.7	2.4	44.6	5.4	16	143	No treatment	C	D	273.5
HCC	117	Male	74	3.79	alive	104	113	0.6	3.8	87.5	12.5	12	20	Tumor ablation	A	0	716.6
HCC	118	Male	80	0.09	dead	48	29	0.9	3.6	81.9	19.1	3	22	Tumor ablation	A	A	667.4
HCC	119	Male	80	3.55	alive	17	13	1.2	4.7	71	13.1	3	41	Surgical resection	A	0	505.4
HCC	120	Male	82	2.87	dead	21	16	0.9	4	97.1	22.8	3	72	Tumor ablation	A	0	449.9
HCC	121	Female	87	2.42	dead	83	47	1.9	2.8	57.8	8.6	34	23	Others	B	A	805.1
HCC	122	Male	67	0.32	dead	50	50	1.1	3.8	72.1	10.1	6	43	Others	A	A	281.2
HCC	123	Female	72	3.53	alive	20	13	0.9	4.8	78	11	520	20	Surgical resection	A	A	419.9
HCC	124	Male	59	3.56	alive	79	60	0.9	3.9	74.3	13.2	10	84	Tumor ablation	A	A	560.5
HCC	125	Female	70	3.3	alive	36	36	0.4	3.6	72.8	5.9	4	35	Tumor ablation	A	0	411.9
HCC	126	Male	64	0.87	dead	35	19	0.9	3.7	71.7	15.9	10	48	Tumor ablation	A	0	419.9
HCC	127	Female	77	3.52	alive	32	32	0.6	3.8	95.9	19.8	8	16	Tumor ablation	A	0	330.6
HCC	128	Male	64	2.65	unknown	47	46	1.1	2.7	60.9	5.8	81	43	Transcatheter therapy	B	A	592.8
HCC	129	Male	74	2.28	dead	35	33	1	2.9	62.5	8.9	66	151	Others	B	A	680.5
HCC	130	Male	64	3.05	alive	26	34	0.6	4.4	88.6	20.9	3	50	Surgical resection	A	A	545
HCC	131	Male	72	3.36	alive	26	14	0.6	4.3	77.2	11	13	78	Tumor ablation	A	0	534.6
HCC	132	Female	73	2.87	dead	26	11	0.4	4.2	96.1	100.1	62	325	Transcatheter therapy	A	A	502.2
HCC	133	Female	78	1.27	dead	80	98	0.8	3.4	82	10.2	16	10162	Transcatheter therapy	A	B	587.7
HCC	134	Male	85	0.3	dead	115	44	0.4	3.9	73.8	15	594	17762	No treatment	A	B	1500.9
HCC	135	Male	61	3.25	alive	75	137	0.4	3.4	79.7	11.3	27	23	Surgical resection	A	A	726
HCC	136	Male	73	3.19	alive	34	42	0.8	4.1	82.2	20.8	10	1410	Transcatheter therapy	A	B	414.5
HCC	137	Male	74	2.61	unknown	29	18	0.7	3.6	67.7	8.8	4	10	Tumor ablation	A	0	798.2
HCC	138	Male	67	1.28	dead	47	35	0.6	3.9	61.2	9.9	13	19	Tumor ablation	A	0	896.7
HCC	139	Female	86	2.93	alive	49	50	0.7	3.7	84.4	10.4	65	17	Tumor ablation	A	A	964.9
HCC	140	Male	81	2.93	alive	37	38	0.6	3.9	81.6	10	9	70	Transcatheter therapy	A	0	789.6
HCC	141	Male	79	2.52	dead	79	53	2	3.6	71.5	8.7	6	22	Tumor ablation	A	0	607.1
HCC	142	Female	77	2.91	alive	63	52	0.7	3.8	107.1	22.7	64	58	Tumor ablation	A	A	631.1
HCC	143	Female	73	2.26	alive	43	30	0.8	3.1	73.8	0.8	28	22	Others	B	A	584
HCC	144	Male	84	1.63	dead	47	32	0.5	4.1	94	5.8	37	19	Tumor ablation	A	A	855.2
HCC	145	Female	67	2.76	alive	26	26	2.6	4.7	87.4	20.3	1186	14513	Surgical resection	A	B	502.2
HCC	146	Male	72	2.57	alive	26	27	0.6	4.5	105	32.1	2	22	Surgical resection	A	0	661.7
HCC	147	Female	60	2.63	alive	92	65	1.1	3.3	59.5	3.8	95	25	Tumor ablation	B	A	394.5
HCC	148	Male	65	2.78	alive	75	78	0.4	3.6	84.4	13.6	17	43	Transcatheter therapy	A	B	542.7
HCC	149	Male	79	2.74	alive	87	94	0.5	3.7	65.1	13.4	32	254	Transcatheter therapy	A	B	588.7
HCC	150	Female	74	1.21	dead	35	19	1.6	4	83.7	8.2	244402	720	Surgical resection	A	B	739.4
HCC	151	Female	82	2.56	alive	98	79	0.5	3.9	80.1	14.7	12	24	Transcatheter therapy	A	A	495.9
HCC	152	Male	75	2.52	alive	74	87	0.8	4.1	87.6	12.5	11	27	Surgical resection	A	A	713.2
HCC	153	Male	53	1.96	alive	95	53	0.6	4	89	15.8	10	33	Surgical resection	A	0	499.2
HCC	154	Male	74	0.22	dead	15	17	0.4	4.1	77.8	18.3	3	17	Surgical resection	A	A	719.7
HCC	155	Male	75	2.44	alive	20	25	0.9	4.1	93.3	18.5	2	24	Transcatheter therapy	A	0	350.3
HCC	156	Male	64	2.37	alive	41	24	1.2	3.2	69	8.9	20	50	Tumor ablation	B	A	620
HCC	157	Male	61	0.84	dead	63	44	1.8	2.5	52.7	5.9	149	29	Transcatheter therapy	B	A	575.5
HCC	158	Female	78	2.2	alive	28	20	0.5	4.9	99.9	15.5	3	19	Transcatheter therapy	A	0	495.9
HCC	159	Male	88	1.46	dead	32	22	0.6	3	84.9	13.3	10	57	No treatment	A	0	446
HCC	160	Female	86	2.1	alive	51	23	0.8	4.3	84.9	19	528	17281	Transcatheter therapy	A	C	849.4
HCC	161	Female	74	2.13	alive	26	24	0.7	4.4	96.6	12.6	4	56	Transcatheter therapy	A	A	328.1
HCC	162	Male	75	1.88	alive	29	31	1.4	4.5	95	19.2	2	83	Surgical resection	A	A	461.3
HCC	163	Male	62	0.29	dead	545	108	1.3	3.7	78.6	21.9	115	1394	Transcatheter therapy	A	B	536.6
HCC	164	Male	65	2.41	alive	172	147	0.6	3.7	70.7	6.5	40	71	Transcatheter therapy	A	B	594
HCC	165	Male	78	2.18	alive	40	50	1	3.6	82.3	11	4	139	Tumor ablation	A	0	269.6
HCC	166	Male	65	10	dead	90	154	0.7	4.1	90.7	14.8	12	317	Surgical resection	A	C	652.1
HCC	167	Female	69	1.47	dead	88	50	1	4	77.4	5.5	22	140	Tumor ablation	A	A	761.3
HCC	168	Female	71	2.61	unknown	68	43	0.9	3.9	82	4.8	10	15201	Transcatheter therapy	A	B	886.9
HCC	169	Male	67	10	dead	79	137	0.9	4.5	86.5	15.5	10	11	Tumor ablation	A	A	449.8
HCC	170	Male	70	0.05	unknown	66	30	3.2	2.3	57	6.3	2518	40	No treatment	C	D	467.6
HCC	171	Male	70	9.4	dead	145	160	0.6	3.4	92	9.3	113	1533	Transcatheter therapy	A	B	520.4
HCC	172	Male	68	1.32	dead	139	98	1	3.7	74.6	6.9	36	20	Transcatheter therapy	A	A	283.3
HCC	173	Male	75	1.25	dead	48	39	1.5	3	83.9	24.1	5	52	Tumor ablation	A	0	543.5
HCC	174	Female	69	0.78	dead	78	48	2.7	2.5	46.4	9	144	56	Tumor ablation	B	A	357.4
HCC	175	Male	75	5.09	dead	47	53	0.9	3.8	99	12.6	8	26	Tumor ablation	A	B	485
HCC	176	Male	67	3.95	dead	51	58	0.6	3.6	84.5	11	77	94	Transcatheter therapy	A	A	913.4
HCC	177	Male	49	3.25	dead	83	133	0.7	3.1	57.6	8	25	45	Surgical resection	B	A	311.7
HCC	178	Male	76	2.1	dead	37	34	0.5	3.8	122.6	8.4	9	296	Tumor ablation	A	A	895
HCC	179	Male	76	0.22	unknown	97	174	0.8	3.9	77	9.8	12	31	Tumor ablation	A	0	245.4
HCC	180	Female	77	3.55	unknown	110	100	0.7	4.4	94.9	12.7	33	10	Tumor ablation	A	0	301.3
HCC	181	Female	71	2.39	dead	40	38	0.8	3.9	87.5	16.7	12918	15158	Transcatheter therapy	A	B	284.6
HCC	182	Male	58	4.24	dead	94	80	0.5	2.3	87.8	12.6	162	112	Transcatheter therapy	A	A	403.2
HCC	183	Male	65	3.26	unknown	147	103	0.7	2	61.2	11.5	431	36	Tumor ablation	B	A	295.1
HCC	184	Female	64	10	alive	108	133	0.9	3.9	81.7	5	164	21	Transcatheter therapy	A	A	467.6
HCC	185	Male	66	0.06	unknown	314	41	1.7	3.1	55	16.1	881580	841700	No treatment	B	C	1375.3
HCC	186	Male	70	2.51	dead	133	96	2.6	2.9	47.6	4.2	93	68	Tumor ablation	B	A	667.1
HCC	187	Male	60	7.42	dead	60	81	1.1	4	72.3	15.8	45	64	Transcatheter therapy	A	A	364.8
HCC	188	Female	76	10	dead	28	13	0.7	4	84.1	13.8	371	28	Transcatheter therapy	A	A	691.9
HCC	189	Female	71	10	alive	58	68	0.7	4.6	99	8.1	101	21	Tumor ablation	A	0	435.7
HCC	190	Male	69	10	dead	22	15	0.5	4.8	83.7	29.9	3	43	Surgical resection	A	A	374.9
HCC	191	Male	77	1.58	dead	44	34	0.6	3.5	83.5	19.1	5	42	Tumor ablation	A	0	506.4
HCC	192	Female	54	0.29	dead	80	53	1.6	2.7	33.9	5.3	11930	2718	Transcatheter therapy	B	C	311
HCC	193	Male	57	8.85	dead	70	119	0.6	3.7	89.6	8.8	20	53	Tumor ablation	A	A	591.6
HCC	194	Female	68	7.55	dead	111	93	1.1	4.1	79.9	10.7	173	11	Tumor ablation	A	0	346.2
HCC	195	Male	58	0.06	dead	152	64	3.7	3.6	86.8	10.2	2926	36861	Transcatheter therapy	B	C	1297.2
HCC	196	Male	73	6.6	dead	92	85	0.9	4.1	112	21	6	5404	Surgical resection	A	B	374
HCC	197	Male	62	0.32	dead	246	87	1.3	3.9	75.2	11.4	29841	21273	Transcatheter therapy	A	C	536.4
HCC	198	Male	69	5.83	dead	35	39	1.7	4.3	93.5	14.4	28	20	Tumor ablation	A	A	739.1
HCC	199	Male	69	3.41	unknown	71	117	0.7	3.2	112	16.8	49	989	Tumor ablation	A	A	822.6
HCC	200	Male	71	3.58	dead	80	87	1	3.9	61.9	11.1	83	23	Tumor ablation	A	A	732.1
HCC	201	Female	77	7.97	dead	124	156	0.7	3.2	98.6	6.3	61	17	Tumor ablation	A	A	336.1
HCC	202	Male	61	0.47	dead	49	34	1.1	3.8	48.5	24.6	82	144410	Transcatheter therapy	B	B	473
HCC	203	Female	73	8.51	dead	55	35	1.6	3.1	55	6.7	5	21	Tumor ablation	B	A	359
HCC	204	Female	67	0.98	unknown	61	34	1.9	2.9	61.6	4.8	65	46	Tumor ablation	B	A	284.3
HCC	205	Male	66	0.19	dead	54	28	2.6	2.6	54.7	7.4	3672	257	No treatment	C	D	718.3
HCC	206	Male	77	2.25	dead	94	92	1.2	3.1	86.6	9.6	15	178	Tumor ablation	B	B	323.2
HCC	207	Male	52	2.14	dead	74	41	1.2	3	68.8	8.2	9	64	Transcatheter therapy	B	A	336
HCC	208	Male	53	0.43	dead	105	86	1.6	2.6	82.6	7.8	44	61	Transcatheter therapy	B	B	334.5
HCC	209	Male	64	10	dead	25	34	0.3	4.1	88.4	19.9	3	12791	Surgical resection	A	B	724.1
HCC	210	Male	55	0.24	dead	253	113	4.8	3.2	96.2	14.9	13581	62030	Others	C	D	337.5
HCC	211	Male	64	3.22	dead	35	37	0.9	4.1	92.1	11.2	12	32	Transcatheter therapy	A	A	264.9
HCC	212	Female	67	1.59	dead	71	74	1.8	4.3	67.1	9.8	2293	784	Others	A	C	477.4
HCC	213	Male	46	0.29	dead	143	98	6	3.5	74.9	9.7	353	30	No treatment	C	D	801.7
HCC	214	Male	69	10	dead	42	45	0.8	4.3	99	9.8	13	80	Transcatheter therapy	A	A	255.3
HCC	215	Male	56	2.66	dead	114	125	1	3.5	43.1	6.8	378	448	Transcatheter therapy	B	B	448.9
HCC	216	Female	67	5.85	dead	65	62	1.2	3.7	88.5	13.3	43	13	Tumor ablation	A	B	469.3
HCC	217	Male	54	10	alive	51	73	0.8	4.1	71.5	14.5	9	11	Transcatheter therapy	A	B	356.6
HCC	218	Male	71	3.88	unknown	76	86	0.6	4.1	82	13.7	15	51	Tumor ablation	A	A	276.6
HCC	219	Female	79	3.87	unknown	65	52	0.9	3.6	78	13.3	17	80	Tumor ablation	A	A	323.9
HCC	220	Female	74	5.58	dead	64	65	1.3	3.8	101.7	6.3	44	20	Tumor ablation	A	0	297
HCC	221	Female	55	2.28	dead	71	60	1.7	3.8	64	12.4	6256	31887	No treatment	B	D	366
HCC	222	Male	82	0.14	dead	124	71	0.9	2.3	69	11.8	9	106	No treatment	B	D	1014.8
HCC	223	Male	63	6.49	dead	33	30	0.7	4.2	86	7.9	6	28	Tumor ablation	A	0	566.2
HCC	224	Female	62	7.35	dead	78	86	1	3.5	45.6	2.3	13	19	Tumor ablation	B	B	667.1
HCC	225	Male	69	2.95	unknown	31	17	0.4	4.7	95.2	20.3	5463	6566	Surgical resection	A	B	530.3
HCC	226	Female	74	10	dead	23	10	0.4	4.3	106.3	18.8	3	16	Surgical resection	A	B	289.6
HCC	227	Male	71	10	alive	26	19	0.5	4.4	104.1	14.4	6	18	Surgical resection	A	A	433.2
HCC	228	Male	75	0.06	unknown	142	76	1.8	2	70	11.4	16	191	No treatment	C	D	690.9
HCC	229	Female	71	10	dead	53	59	0.9	3.9	92.6	18.5	7	10	Tumor ablation	A	0	562.3
HCC	230	Female	74	2.49	unknown	61	52	0.8	3.5	101	12.8	30	15	Surgical resection	A	A	315.2
HCC	231	Female	62	10	alive	26	24	1.2	4.5	95.3	23.5	24	84	Surgical resection	A	A	210.7
HCC	232	Female	72	9.42	dead	42	33	0.8	4	114	14.3	31	83	Transcatheter therapy	A	A	310.9
HCC	233	Female	61	10	alive	66	86	0.7	4.5	101	12.3	106	21	Transcatheter therapy	A	A	211.2
HCC	234	Female	73	3.03	dead	56	63	0.9	3.8	71	9.2	36	21	Tumor ablation	A	A	713.4
HCC	235	Female	65	5.18	unknown	63	55	2.5	2.8	77	4.9	8	18	Transcatheter therapy	B	A	291.6
HCC	236	Male	55	7.62	unknown	117	116	1.1	3.2	64.9	8.2	13	22	Tumor ablation	B	A	498
HCC	237	Female	57	4.29	dead	61	44	2.7	2.5	56	5.7	13	326	Transcatheter therapy	B	B	222.1
HCC	238	Female	72	4.88	unknown	63	69	0.8	4.2	102.3	9.5	57	22	Tumor ablation	A	A	236.8
HCC	239	Male	70	8.94	dead	69	95	0.7	3.7	109	9.3	8	1564	Transcatheter therapy	A	B	465
HCC	240	Male	64	5.19	dead	16	18	0.9	4.2	83.7	19.1	5208	11775	Transcatheter therapy	A	B	313
HCC	241	Female	69	5.42	dead	31	21	0.8	4.7	77.9	5.4	11	16	Tumor ablation	B	A	700.4
HCC	242	Male	74	0.03	dead	323	93	10.3	2.5	59.1	9	176320	211200	No treatment	C	D	719.6
HCC	243	Female	70	0.23	unknown	42	39	1.2	3.1	85.9	8.6	418	44	Transcatheter therapy	A	B	381.1
HCC	244	Female	86	4.38	dead	44	30	1	3.5	116.8	14.2	11	44	Tumor ablation	A	0	570.1
HCC	245	Male	77	4.88	dead	25	24	0.5	3.9	110.8	11.9	11	50	Transcatheter therapy	A	A	82.3
HCC	246	Female	70	10	unknown	16	9	0.7	4.6	129	14	10	79	Surgical resection	A	A	438.2
HCC	247	Female	76	6.83	dead	95	97	0.7	3.9	115	15.8	28	265	Transcatheter therapy	A	A	304.5
HCC	248	Male	70	5.58	dead	35	32	0.4	4	89.3	19	5	9	Tumor ablation	A	0	592.7
HCC	249	Male	57	4.25	unknown	102	138	0.6	3.5	80.9	6.3	33	16	Tumor ablation	A	A	333
HCC	250	Female	76	5.67	dead	46	55	0.9	4.2	83.4	4.8	15	205	Transcatheter therapy	A	A	574
HCC	251	Male	68	4.12	dead	78	68	0.6	4	100.9	12.6	33	16	Tumor ablation	A	B	769.3
HCC	252	Female	75	10	alive	119	110	0.6	4.7	101.9	13.2	13	16	Tumor ablation	A	0	627.6
HCC	253	Female	73	8.28	dead	58	53	0.4	4.8	127.2	13.7	9	49	Surgical resection	A	B	481.3
HCC	254	Male	80	0.27	dead	1098	478	0.5	3.6	112.9	18.4	4	1374	Transcatheter therapy	A	C	636.5
HCC	255	Male	79	3.1	unknown	54	32	2.9	3.3	58.3	6.5	7	364	Transcatheter therapy	B	A	277.9
HCC	256	Female	70	0.74	dead	43	32	1.2	3.7	73.8	3.7	14	81	Transcatheter therapy	A	A	237.3
HCC	257	Female	73	7.43	dead	70	59	0.5	3.7	71.1	8.5	40	26	Surgical resection	A	0	272.3
HCC	258	Male	66	0.19	dead	46	30	0.7	3.6	98.5	28.6	150700	7742	Others	A	C	902.1
HCC	259	Male	68	1.78	dead	57	67	0.7	4	90	14.3	12	166	Tumor ablation	A	0	898.9
HCC	260	Female	71	3.56	dead	100	93	1.4	3.8	85.8	7.6	68	22	Tumor ablation	A	0	762.4
HCC	261	Male	60	1.85	dead	34	37	0.5	3.1	97.4	9.8	1599	571	Transcatheter therapy	A	A	982.4
HCC	262	Female	80	0.08	dead	313	54	2.3	2.4	70.7	17.2	1438472	41804	No treatment	C	D	448
HCC	263	Male	75	5.67	dead	24	28	0.7	3.9	106.9	13.4	4	123	Tumor ablation	A	A	410.7
HCC	264	Male	71	10	alive	69	70	0.6	4.2	83	14.4	6	55	Surgical resection	A	A	346.8
HCC	265	Male	80	2.55	unknown	52	48	0.5	4.1	93	23.8	106	239	Transcatheter therapy	A	A	801.7
HCC	266	Male	61	0.02	unknown	292	191	7.9	2.6	38	8.4	15704	14175	No treatment	C	D	697.8
HCC	267	Male	72	2.3	dead	48	27	0.8	4.2	121.6	13.8	309	14815	Transcatheter therapy	A	B	429.9
HCC	268	Female	60	8.23	dead	56	67	0.6	4.1	73.8	11.5	22	19	Surgical resection	A	0	303.8
HCC	269	Male	63	10	dead	66	102	0.9	4.2	100.1	12.7	1735	865	Surgical resection	A	A	401.4
HCC	270	Male	71	3.11	dead	54	55	1.2	3.4	90.9	9.4	47	18	Surgical resection	B	A	594.5
HCC	271	Female	69	6.96	dead	118	109	0.6	3.3	77.4	18	21	24	Tumor ablation	B	A	190.7
HCC	272	Female	57	4.23	dead	117	149	0.7	3.8	77.1	8.9	21	34	Tumor ablation	A	0	351.6
HCC	273	Male	70	6.23	dead	19	17	0.6	4.5	102	14.2	4	25	Tumor ablation	A	0	318
HCC	274	Female	66	4.68	dead	79	34	1.8	3.6	76	12.2	6	320	Tumor ablation	B	A	615.2
HCC	275	Female	85	2.15	dead	63	53	0.6	4	107	20.5	31	84	Tumor ablation	A	0	439.8
HCC	276	Female	60	1.36	dead	43	34	3	2.8	73.3	6	27	59	Tumor ablation	B	A	204.2
HCC	277	Male	59	2.96	dead	63	42	0.7	3.8	86.6	12.3	382	18	Tumor ablation	A	A	425
HCC	278	Female	61	3.21	unknown	139	159	1	3.8	98	9.5	155	12	Transcatheter therapy	A	0	366.4
HCC	279	Male	82	2.11	dead	40	18	1.3	3.9	110	15.6	9701	493	Others	A	B	504.4
HCC	280	Female	67	2.94	dead	32	22	0.3	4.2	99.4	24.8	102	353	Tumor ablation	A	A	1770.5
HCC	281	Male	68	3.78	dead	136	152	1.1	4.4	90.7	8.4	176	41	Transcatheter therapy	A	B	602.7
HCC	282	Male	38	2.18	dead	316	247	2.3	3.3	68.6	6.8	19	264	Transcatheter therapy	B	A	182.6
HCC	283	Male	66	1.62	dead	73	51	1.2	3.2	60.2	6	55	79	Transcatheter therapy	B	A	867.2
HCC	284	Male	72	0.21	dead	65	39	2	3.2	50	5.4	6	98	Tumor ablation	B	A	503.5
HCC	285	Male	61	10	alive	93	151	0.6	4.6	131.3	19.1	4	20	Tumor ablation	A	0	305.2
HCC	286	Male	74	1.13	unknown	78	37	1.4	3.4	71	4.3	41	76	Transcatheter therapy	B	B	1228.7
HCC	287	Male	78	3.27	dead	29	16	0.3	4.1	109.6	16.5	2	177	Transcatheter therapy	A	A	477.5
HCC	288	Male	55	10	alive	60	68	0.6	4.5	93.2	9.2	8	413	Surgical resection	A	A	363.9
HCC	289	Female	66	5.41	dead	75	55	1.1	3.4	71.5	10.2	227	8	Tumor ablation	A	0	279.2
HCC	290	Female	72	5.27	dead	105	112	1.6	4.2	93.2	10.3	38	41	Tumor ablation	A	A	195.1
HCC	291	Female	65	0.49	dead	73	35	2.2	2.8	57.7	15.2	5745	436	Transcatheter therapy	B	B	356.9
HCC	292	Male	84	4.35	dead	39	37	0.7	4.2	91	23.6	3	176	Transcatheter therapy	A	B	442.8
HCC	293	Male	62	1.09	dead	52	31	0.6	3	80.2	10.5	15	328	Transcatheter therapy	B	B	731
HCC	294	Male	78	2.28	unknown	34	34	0.5	3.8	91.6	13.5	81	36	Surgical resection	A	C	404.2
HCC	295	Male	68	4.8	dead	136	80	1.3	2.8	78.9	14.3	19	408	Transcatheter therapy	B	B	945.7
HCC	296	Male	83	0.62	dead	63	31	0.9	2.7	66.7	16.3	5	385	Transcatheter therapy	B	B	1228.9
HCC	297	Female	73	2.67	dead	78	92	1.2	4.2	91.6	11.3	3628	21	Tumor ablation	A	A	1025.9
HCC	298	Male	76	7.24	dead	56	44	1.7	3.4	75.3	3.1	101	16	Transcatheter therapy	A	B	282.4
HCC	299	Female	70	10	dead	77	59	0.5	4.3	85.3	16.5	3736	1768	Surgical resection	A	B	430.9
HCC	300	Male	64	4.46	dead	69	41	1.4	3.5	65.7	10.5	21	421	Surgical resection	B	A	478.6
HCC	301	Male	68	8.99	dead	41	43	0.7	3.9	96.5	12.1	40	30	Tumor ablation	A	0	718.5
HCC	302	Male	84	2.41	dead	34	37	0.6	4.1	92.7	12.3	28	3479	Transcatheter therapy	A	B	686.5
HCC	303	Male	79	0.53	dead	73	61	1.2	4.2	81.8	12.1	7	14	Transcatheter therapy	A	A	384.4
HCC	304	Male	60	10	alive	48	60	1	4	94.2	13.3	6	16	Surgical resection	A	B	586.2
HCC	305	Female	76	2.84	dead	49	25	1.2	3.2	68.4	8.3	6	175	Transcatheter therapy	B	A	695.9
HCC	306	Male	46	6.69	dead	132	104	0.9	3	65.2	11	22	16	Tumor ablation	B	A	371.4
HCC	307	Male	64	2.36	unknown	80	110	1.1	4.1	86.3	23.9	104	13	Surgical resection	A	A	374.8
HCC	308	Male	71	2.05	unknown	112	92	1	3.6	66.3	14.3	30	24	Transcatheter therapy	A	C	395
HCC	309	Female	80	9.38	dead	64	28	1.1	4	77.6	13.8	59	32	Tumor ablation	A	0	633.7
HCC	310	Male	70	2.38	dead	84	76	0.7	3.4	86.3	20.9	11	472	Surgical resection	A	B	721.5
HCC	311	Male	72	9.98	dead	81	69	0.6	3.8	87.7	14.6	18	93	Surgical resection	A	A	500.9
HCC	312	Female	74	2.02	dead	44	25	1.6	3.5	75.6	8.1	2308	298	Transcatheter therapy	A	B	773.3
HCC	313	Male	62	10	alive	100	144	1	4.2	81.8	13.5	7	22	Tumor ablation	A	A	521.9
HCC	314	Male	67	10	alive	82	87	0.7	3.2	113.6	40.7	13	27	Surgical resection	A	A	488.5
HCC	315	Female	73	4.15	dead	73	72	1	3.7	58.7	3.3	15	11	Tumor ablation	A	0	569.2
HCC	316	Male	67	7.02	dead	101	129	1	3.8	64.4	11.6	55	17	Tumor ablation	A	0	660.3
HCC	317	Male	60	1.99	unknown	50	55	0.5	4.5	87.5	10	5	1016	Transcatheter therapy	A	A	1471.5
HCC	318	Male	76	6.91	dead	27	21	0.7	3.7	75.5	10.9	5	135	Transcatheter therapy	A	A	674.5
HCC	319	Male	49	1.55	dead	149	177	1.2	3.5	72.4	6	379	3363	Transcatheter therapy	A	B	668.9
HCC	320	Female	71	1.45	dead	112	83	1.6	3.6	83.9	14.2	25	166	Transcatheter therapy	B	B	317
HCC	321	Male	63	4.14	dead	116	142	1.1	3.1	70.6	6.7	98	13	Tumor ablation	A	A	403.8
HCC	322	Male	72	0.71	dead	46	37	0.9	3.3	81.6	10.9	50	899	Tumor ablation	A	B	679.1
HCC	323	Male	64	3.51	dead	35	20	1.3	3.4	57.7	5.5	15	16	Transcatheter therapy	B	A	503.5
HCC	324	Male	73	10	dead	68	72	1	3.4	73.7	10.2	16	23	Tumor ablation	A	A	299.6
HCC	325	Male	57	8.03	dead	96	168	1.1	3.9	90.2	7.7	58	109	Transcatheter therapy	A	A	355.9
HCC	326	Male	83	2.4	dead	23	24	0.9	4.1	97	19.6	7	14	Transcatheter therapy	A	A	395.9
HCC	327	Male	78	1.3	unknown	94	69	1.3	3.8	79.4	7.4	23	24	Surgical resection	B	A	867.5
HCC	328	Female	73	3.23	dead	94	97	1.2	4.2	101.5	14	12	17	Tumor ablation	A	A	662.1
HCC	329	Male	62	1.79	dead	128	147	1.1	4.5	95.6	9.6	11591	74	Transcatheter therapy	A	B	515.9
HCC	330	Female	74	5.79	dead	87	62	1.1	4.1	83	11.2	11	21	Tumor ablation	A	0	504.3
HCC	331	Male	63	2	unknown	35	23	0.8	4.1	73.1	12.5	8	34	Transcatheter therapy	A	A	578.8
HCC	332	Male	78	6.53	dead	37	25	0.8	3	73.3	12.7	2314	15	Transcatheter therapy	B	D	746.4
HCC	333	Male	52	10	alive	91	110	1	4	85.3	15.5	23	32	Surgical resection	A	A	357.4
HCC	334	Male	76	0.04	unknown	102	127	0.6	3.1	68.8	6	19	32	Tumor ablation	B	A	891.2
HCC	335	Male	72	0.9	dead	97	107	0.6	3.1	80.5	13.8	53	146	Transcatheter therapy	A	B	1102.8
HCC	336	Female	68	9.42	unknown	61	47	0.7	3.3	85.3	11.8	19	19	Tumor ablation	A	0	462.2
HCC	337	Female	77	6.59	dead	52	33	0.8	3.4	79.4	10.9	13	34	Tumor ablation	A	0	444.4
HCC	338	Female	84	4.55	dead	58	52	0.7	3.8	92.7	13.7	8237	22	Tumor ablation	A	A	385.7
HCC	339	Male	70	4.03	dead	129	158	1.1	4.2	92.9	12.3	14	27	Surgical resection	A	B	731
HCC	340	Male	53	10	alive	85	104	1.1	4.3	91	9	30	21	Surgical resection	A	0	190
HCC	341	Male	70	7	dead	36	46	0.9	4.2	80.5	12.4	8	20	Tumor ablation	A	0	327.6
HCC	342	Male	51	10	alive	61	41	1.2	2.2	48.5	3.3	3	94	Transcatheter therapy	B	A	739.9
HCC	343	Male	66	5.99	dead	49	43	0.8	3	85.3	24.2	34	14	Tumor ablation	A	0	728.7
HCC	344	Female	68	7.39	dead	32	29	0.8	3.9	88.9	13.1	25	18	Surgical resection	A	0	371.7
HCC	345	Male	62	1.08	dead	107	144	0.8	2.9	94.2	15.8	4	16	Transcatheter therapy	A	A	445.4
HCC	346	Male	76	5.22	dead	47	40	0.8	4.1	79.4	12	6	626	Surgical resection	A	A	256.1
HCC	347	Female	71	10	dead	17	23	0.6	4.3	90.8	19.8	34	4829	Surgical resection	A	A	267.1
HCC	348	Male	68	7.04	dead	63	90	0.6	4.5	70.9	10.5	11	66	Tumor ablation	A	0	572.5
HCC	349	Male	70	0.22	unknown	123	79	0.7	3.5	79.7	5.6	7985	1353	Transcatheter therapy	A	C	1066.9
HCC	350	Male	70	10	dead	162	93	0.8	4.1	100	14.1	11	1186	Surgical resection	A	A	271
HCC	351	Male	73	7.81	dead	19	10	0.6	4.5	53.5	7.4	4	699	Transcatheter therapy	A	A	625.6
HCC	352	Male	74	4.26	unknown	28	27	1.2	4	93.8	23.2	8	20	Tumor ablation	A	A	812.6
HCC	353	Female	82	7.2	unknown	131	102	0.9	3.7	78.9	9.8	43	485	Tumor ablation	A	0	395.1
HCC	354	Male	63	7.61	unknown	109	158	0.8	3.6	86.8	6.2	31	1335	Transcatheter therapy	A	B	599
HCC	355	Male	66	10	alive	21	27	0.5	4.8	74.9	14.9	146	61	Surgical resection	A	A	516
HCC	356	Male	76	2.53	dead	49	32	1.5	3.4	83.2	8.4	72	140	Transcatheter therapy	A	A	635.3
HCC	357	Male	69	3.13	dead	64	39	2.9	3	59.8	5.1	12	27	Tumor ablation	B	A	366.9
HCC	358	Female	66	6.66	dead	46	42	1.9	3.6	86.8	7.6	9	14	Surgical resection	A	A	385.7
HCC	359	Male	71	3.07	dead	41	33	0.6	3.1	85.5	11.3	18	97	Transcatheter therapy	A	B	604.2
HCC	360	Male	66	6.56	dead	62	80	0.8	3.4	59.1	4.2	33	39	Transcatheter therapy	B	A	290.6
HCC	361	Female	82	2.26	dead	28	9	1.1	3.7	90.3	7	72	54	Surgical resection	A	A	934.2
HCC	362	Female	61	0	dead	217	78	3.7	3.3	52	22	145542	3380	No treatment	C	D	755.1
HCC	363	Male	53	7.29	dead	138	204	1.1	3.8	101.7	13.1	339	101	Surgical resection	A	A	290
HCC	364	Male	83	1.38	dead	24	19	0.9	3.8	101.7	20.5	4	16	Transcatheter therapy	A	A	1066.9
HCC	365	Female	73	4.1	dead	65	53	1.2	4.2	101.5	8	133	29	Surgical resection	A	A	112.9
HCC	366	Male	71	3.24	dead	42	26	2.3	3.4	64.1	8.9	39	37	Tumor ablation	B	A	719.3
HCC	367	Male	58	3.22	unknown	85	84	1	3.3	62.4	3.3	20	18671	Transcatheter therapy	B	B	622.9
HCC	368	Female	65	2.36	dead	42	31	2.3	3.6	56.4	2.5	795	1007	Transcatheter therapy	B	A	633.4
HCC	369	Female	72	1	dead	60	38	1.2	3	60.1	6.8	229	270	Transcatheter therapy	B	C	1326.1
HCC	370	Female	86	2.81	dead	56	54	0.9	4.3	100	21.6	283	290	Others	A	C	375.8
HCC	371	Female	64	3.45	dead	104	52	1	3.6	67	6.9	9	28	Transcatheter therapy	B	A	494.5
HCC	372	Male	57	1.55	dead	111	152	1.3	3.5	69.3	8.2	2213	30	Transcatheter therapy	B	B	968.5
HCC	373	Male	76	0.47	dead	120	76	0.7	3.5	82.2	5.5	564	7850	Transcatheter therapy	A	C	584.5
HCC	374	Female	64	4.86	dead	99	56	1.4	4.6	72.5	8.1	5267	18	Transcatheter therapy	A	B	755.1
HCC	375	Male	82	10	unknown	75	39	1	4.1	78.9	16.5	4	17	Surgical resection	A	A	443.4
HCC	376	Female	78	1.92	dead	121	58	1.7	3.2	67	11.3	14	81	Transcatheter therapy	B	B	389.1
HCC	377	Female	72	6.12	dead	44	25	0.8	3.1	79.8	4	31	20	Surgical resection	A	0	324
HCC	378	Female	71	2.56	dead	317	199	1.8	3.6	83.4	19.7	10258	2576	Transcatheter therapy	A	B	629.7
HCC	379	Male	81	3.77	dead	35	47	0.8	4.2	70.8	10.5	10	127	Tumor ablation	A	A	1335.4
HCC	380	Female	68	2.39	dead	47	26	1.8	2.2	48.8	5.7	6	39	Tumor ablation	B	A	326.9
HCC	381	Male	53	6.27	dead	124	105	0.7	3.6	85.9	11.2	200	14	Tumor ablation	A	A	688.6
HCC	382	Female	73	1.15	dead	42	22	1	3.4	67.7	7.3	13	57	No treatment	B	A	1223.9
HCC	383	Male	57	10	alive	49	55	0.8	4.3	82.9	7	27	85	Surgical resection	A	C	1015.3
HCC	384	Male	80	0.8	dead	115	134	0.7	4.8	85	20.1	366	5856	Surgical resection	A	B	1745
HCC	385	Male	70	4.16	dead	39	39	0.9	5.2	84.6	5.5	13	19	Transcatheter therapy	B	B	676
HCC	386	Female	70	3.12	dead	67	57	1	4.2	61.5	4	11	27	Transcatheter therapy	A	A	563.5
HCC	387	Male	82	1.12	dead	47	34	0.8	2.7	69.8	9	48277	426	Transcatheter therapy	B	B	624.3
HCC	388	Female	76	0.25	dead	208	136	5.4	1.9	37.3	15.8	174	22667	No treatment	C	D	458
HCC	389	Male	72	10	alive	65	29	0.5	3.9	89.6	15.7	3	42	Tumor ablation	A	A	354.3
HCC	390	Female	76	7.24	dead	83	70	0.5	4.3	103.7	17.3	61	1577	Transcatheter therapy	A	B	834.7
HCC	391	Male	83	1.27	dead	62	42	2.6	3.5	72.2	9.2	14	339	Transcatheter therapy	B	B	609.4
HCC	392	Female	58	10	alive	127	165	1.2	3.8	92.5	15.5	165	15	Tumor ablation	A	A	341
HCC	393	Male	70	2.61	dead	104	79	2.7	4.3	75.6	7.3	23	634	Transcatheter therapy	B	A	393.9
HCC	394	Male	65	10	alive	147	80	0.8	3.1	67.1	8.3	8	13	Surgical resection	B	A	1015.7
HCC	395	Male	60	2.74	unknown	66	63	1	4.9		14.7	11	17	Surgical resection	A	0	570
HCC	396	Female	65	10	alive	49	34	0.5	4.1	76.7	9	21	23	Tumor ablation	A	0	483.2
HCC	397	Female	64	4.29	dead	29	18	1.1	4.3	68	18.4	5	29	Tumor ablation	A	A	307.1
HCC	398	Male	59	1.9	unknown	113	193	1.1	5.7	95.5	16	22	405	No treatment	A	B	541.8
HCC	399	Male	72	7.41	dead	100	127	0.9	4.2	81.8	9.2	15	18	Tumor ablation	A	0	759.9
HCC	400	Female	63	4.84	dead	41	79	1.5	4.1	68.9	13.2	769	38	Tumor ablation	A	A	374.2
HCC	401	Female	60	1.17	unknown	260	163	3.7	2.9	55.4	14	21368	15044	No treatment	C	D	415.1
HCC	402	Male	71	0.9	dead	38	51	0.6	4.1	78.2	12.2	22	36	Tumor ablation	A	C	893.3
HCC	403	Male	49	5.76	dead	54	34	2.3	3.1	42.5	2.7	136	8	Transcatheter therapy	B	A	986.4
HCC	404	Female	74	5.21	dead	58	59	0.8	4.4	99	14.5	15	19	Surgical resection	A	A	520.4
HCC	405	Male	53	2.21	dead	64	57	0.7	3.1	106.8	25.2	15	175	Surgical resection	A	A	950.1
HCC	406	Female	68	2.27	dead	60	51	0.5	4	80.7	13.2	14	5386	Surgical resection	A	A	964.7
HCC	407	Female	75	10	alive	89	106	0.6	3.8	77.8	11.3	44	16	Transcatheter therapy	B	A	476.4
HCC	408	Female	67	2.49	dead	47	25	2.5	3.5	62.4	2.6	46	19	Transcatheter therapy	B	A	518.7
HCC	409	Male	58	0.96	dead	103	88	0.9	3.7		26	160	44	Transcatheter therapy	A	B	722.2
HCC	410	Male	70	1.45	dead	62	58	1.1	4	81.7	12.5	174	18377	Surgical resection	A	B	701.8
HCC	411	Male	76	3.15	dead	41	28	1.3	3.6	73.5	24.3	23	16	Transcatheter therapy	A	A	838
HCC	412	Female	66	4.28	dead	100	65	2	3.1	69.4	6.5	20	203	Tumor ablation	B	A	529.4
HCC	413	Female	63	2.75	dead	52	49	4.1	3.3	56	5.9	63	135	Transcatheter therapy	C	D	221.6
HCC	414	Female	79	0.87	unknown	101	77	1.2	3	94	9.7	20	75	Transcatheter therapy	A	B	729.4
HCC	415	Female	66	0.12	unknown	73	70	1.3	4.4	80.6	4.5	43	275	Transcatheter therapy	A	A	406.9
HCC	416	Female	65	0.83	dead	73	47	2.3	3.5	64.4	2.8	41	14	Surgical resection	B	A	851.1
HCC	417	Male	85	0.36	dead	33	22	0.7	2.8	82.5	14.9	8	647	Transcatheter therapy	B	C	429.9
HCC	418	Female	70	9.89	alive	86	66	0.6	5	99.2	14.3	15	9389	Surgical resection	A	A	875.8
HCC	419	Female	73	5.84	dead	34	35	0.6	4	85.8	9.8	3	12	Transcatheter therapy	A	A	619.7
HCC	420	Male	79	0.64	dead	91	73	0.5	4	86.9	33.8	88	8954	Surgical resection	A	B	478
HCC	421	Female	65	3.37	dead	60	52	0.9	3.7	81.7	13.3	26	21	Transcatheter therapy	B	A	486.4
HCC	422	Male	68	4.47	dead	170	226	1.4	4.1	49.6	8.1	831	440	Transcatheter therapy	B	B	513.2
HCC	423	Male	77	3.12	dead	48	54	0.7	3.5	93.4	6.7	24	16	Surgical resection	A	A	954.9
HCC	424	Male	60	5.84	dead	98	59	0.9	3.3	71.2	7.6	52	13	Tumor ablation	B	A	642.2
HCC	425	Male	67	9.74	alive	62	94	0.8	3.5	102	7.4	8	23	Surgical resection	A	0	386.8
HCC	426	Male	74	1.54	dead	66	45	0.7	3.3	76.3	12.2	90	285	Transcatheter therapy	B	A	662.1
HCC	427	Female	60	8.16	unknown	134	159	0.5	4.5	92.8	8.4	133	35	Tumor ablation	A	0	684.3
HCC	428	Male	78	6.2	dead	31	27	0.5	4.2	97.3	9.6	21	238	Surgical resection	A	0	354.2
HCC	429	Male	76	4.23	unknown	108	116	0.7	4	77.6	9.2	41	41	Tumor ablation	A	A	736.1
HCC	430	Male	69	9.81	alive	43	31	0.7	4.4	86.4	18.9	8	41	Surgical resection	A	A	493.9
HCC	431	Male	57	1.53	unknown	57	48	2.2	3.5	66.3	6.8	13	272	Tumor ablation	B	A	325
HCC	432	Female	74	3.22	dead	96	80	0.9	3.7	82	9	255	10	Transcatheter therapy	A	A	1077.1
HCC	433	Male	82	0.92	dead	52	48	0.6	3.9	95.6	13.4	17	2	Tumor ablation	A	A	611.6
HCC	434	Male	61	1.6	dead	24	19	0.4	3.5	94.4	5.3	363	17	Transcatheter therapy	A	A	996.7
HCC	435	Male	82	2.44	dead	58	30	1.4	4.2	35.7	12.2	12	23267	Transcatheter therapy	B	A	544.2
HCC	436	Male	53	0.75	dead	107	128	2	3.4	73.2	6.2	56	2457	Others	B	C	614.7
HCC	437	Female	74	3.95	dead	65	51	0.5	3.5	80.6	8.2	133	22	Tumor ablation	A	0	321.3
HCC	438	Female	79	4.05	dead	47	41	0.5	3.6	90.3	7.8	7	19	Tumor ablation	A	A	673.1
HCC	439	Female	77	2.77	dead	65	44	0.6	3.7	103.8	10.1	38	38	Tumor ablation	A	A	476.8
HCC	440	Female	77	1.21	dead	107	100	1.6	3.7	74.2	7.1	51	59051	Transcatheter therapy	A	B	389.1
HCC	441	Female	63	4.27	dead	157	142	1.6	3.5	80.9	9.3	212	29	Transcatheter therapy	A	B	492.6
HCC	442	Male	79	0.33	dead	94	44	2	3	102	16.1	109465	1015	No treatment	B	D	490.4
HCC	443	Male	40	2.18	dead	70	43	2.2	2.8	44.8	3.5	17	15	Transcatheter therapy	B	A	533.5
HCC	444	Male	58	9.13	alive	30	27	1.4	4.5	103.7	12.9	1792	49	Surgical resection	A	A	731
HCC	445	Male	68	1.9	dead	32	36	0.8	3.9	98.2	10.3	15	1473	Tumor ablation	B	A	1675.3
HCC	446	Male	74	4.39	dead	31	24	1.2	3.7	79.9	8.4	4	25	Tumor ablation	A	0	344.9
HCC	447	Male	76	0.19	unknown	111	104	0.6	3.5	83.3	9.2	53	9556	Transcatheter therapy	A	B	772.4
HCC	448	Male	59	9.41	alive	59	104	0.8	4	82.2	14.2	6	30	Transcatheter therapy	A	A	458.6
HCC	449	Male	81	1.96	unknown	56	36	0.6	3.4	88.9	8.7	26	18	Transcatheter therapy	A	B	960.7
HCC	450	Male	59	1.99	dead	47	22	0.7	3.2	92.7	9.9	18	369	Transcatheter therapy	A	B	424.7
HCC	451	Female	65	6.96	unknown	124	110	0.8	4	95.4	11.4	163	298	Tumor ablation	A	A	590.4
HCC	452	Male	72	3.58	dead	42	38	1.3	3.8	80.2	7.8	5	23	Tumor ablation	A	A	668.6
HCC	453	Female	86	1.99	dead	135	63	1.9	2.8	69.4	7.4	6730	953	Transcatheter therapy	B	C	687.3
HCC	454	Male	70	2.63	dead	37	29	1.3	3.7	74.9	13.7	14	21	Tumor ablation	A	0	835.3
HCC	455	Male	55	3.23	dead	54	55	2.2	4	66.1	7.4	9	70	Transcatheter therapy	B	B	402.8
HCC	456	Male	64	0.23	dead	154	78	2.8	3	65.1	29.2	113575	88330	Transcatheter therapy	B	C	802.3
HCC	457	Male	71	9.03	alive	34	39	0.6	4	94	18.5	5	129	Tumor ablation	A	A	396.3
HCC	458	Female	80	1.73	dead	33	20	0.8	3.8	82	12.7	4	1964	Transcatheter therapy	A	A	404.6
HCC	459	Male	74	2.11	dead	49	80	0.8	2.2	98.5	10.5	14	30	Tumor ablation	A	A	623.1
HCC	460	Male	70	3.73	dead	168	151	1.2	3.7	75.1	11.4	83	2737	Surgical resection	A	B	895.9
HCC	461	Male	46	2.78	dead	79	108	1.2	3.7	79.9	5.4	92	30	Tumor ablation	A	0	463.4
HCC	462	Female	46	8.93	alive	34	24	0.5	3.1	91.1	9.9	6	16	Transcatheter therapy	B	A	538.2
HCC	463	Male	66	2.19	unknown	58	60	0.5	4	75.9	14.9	3	20	Surgical resection	A	A	695.1
HCC	464	Female	77	2.08	unknown	62	45	1	3.6	62.3	7.9	104	93	Transcatheter therapy	A	A	720.2
HCC	465	Male	76	2.77	dead	73	99	0.6	3.6	90.7	6.1	10	10	Transcatheter therapy	A	B	765
HCC	466	Male	69	1.79	unknown	41	42	1.6	3.9	81.7	6.8	18	18	Transcatheter therapy	A	B	408.1
HCC	467	Female	81	1.77	dead	43	28	0.4	4.3	92.1	10.6	12	22	Tumor ablation	A	A	623.8
HCC	468	Male	86	2.75	unknown	44	29	0.7	3.7	93.5	17.6	27538	5000	Transcatheter therapy	A	C	502.4
HCC	469	Male	47	8.77	alive	62	72	0.5	3.9	68.7	5.4	12	20	Tumor ablation	A	A	500.5
HCC	470	Female	43	1.78	unknown	40	23	0.5	3.9	73.4	5.5	1699	331	Surgical resection	A	0	468
HCC	471	Male	69	7.54	dead	75	41	1.1	3.5	72.4	10.7	9	25	Tumor ablation	A	0	768.7
HCC	472	Male	51	4.47	unknown	67	82	1.3	4.4	80.8	9.9	10	115	Transcatheter therapy	A	0	226.9
HCC	473	Male	76	2.22	dead	25	13	0.6	2.2	65.3	9.1	8	35	Tumor ablation	B	A	357.6
HCC	474	Male	75	6.36	dead	65	68	1.3	3.5	68.7	6.8	39	57	Tumor ablation	A	0	490.2
HCC	475	Male	61	1.13	dead	46	62	0.4	4.2	95	9.5	11	51	Tumor ablation	A	A	689.5
HCC	476	Female	76	8.62	alive	33	35	0.5	4.3	98	16	41	63	Surgical resection	A	0	685.3
HCC	477	Male	63	4.42	dead	70	115	1	5.1	66	10.8	5	38	Tumor ablation	A	A	718.2
HCC	478	Male	60	1.79	unknown	34	16	1	3.4	53.5	25.6	38	184	Surgical resection	B	A	261.5
HCC	479	Female	75	2.92	dead	40	19	1.4	3.4	70.6	11.7	19	27	Transcatheter therapy	A	A	853.2
HCC	480	Male	88	0.93	dead	47	40	0.6	3.9	84.1	12.5	39	257	Transcatheter therapy	A	B	1614.2
HCC	481	Male	77	4.7	dead	25	22	1	3.7	83.7	11.5	70	301	Surgical resection	A	A	324.3
HCC	482	Female	76	0.91	dead	41	41	0.6	3.1	97.7	7.7	7	22	Tumor ablation	A	A	1445.5
HCC	483	Male	52	0.47	unknown	67	38	1.6	3.7	88.7	4	50	20	Surgical resection	A	A	570.5
HCC	484	Male	73	0.96	dead	25	14	0.7	3.1	76.2	4.6	9	20	Transcatheter therapy	B	B	1715
HCC	485	Female	68	0.74	dead	47	27	1	3.4	75	12.2	345	53	Transcatheter therapy	B	A	640.6
HCC	486	Male	63	7.55	dead	52	36	1.4	3.1	72.1	7.1	19	143	Transcatheter therapy	B	A	921.5
HCC	487	Male	83	1.16	dead	60	53	0.6	3	99.3	5.3	7245	1904	Transcatheter therapy	A	B	438.1
HCC	488	Female	69	3	unknown	49	35	1.3	4.4	91	13.9	5	33	Tumor ablation	A	A	672
HCC	489	Female	60	8.11	alive	48	53	0.6	3.9	78.8	8.8	10	24	Tumor ablation	A	0	518.1
HCC	490	Male	64	1.58	dead	36	34	0.8	3.8	87.3	12.2	8	325	Transcatheter therapy	A	B	391.9
HCC	491	Male	68	4.92	dead	84	114	0.5	4.3	77.1	9.9	10	465	Tumor ablation	A	A	906
HCC	492	Male	79	0.71	dead	57	43	0.9	4.1	89.7	19.8	545	1366	Transcatheter therapy	A	A	508.5
HCC	493	Male	71	7.95	alive	28	23	1.2	4.6	99.5	20	19	114	Transcatheter therapy	A	A	623.8
HCC	494	Male	70	7.69	alive	85	97	1.1	3.2	72.6	9.5	68	16	Tumor ablation	A	A	560.3
HCC	495	Male	61	0.15	dead	164	160	0.8	3.9	91	10.8	148740	93450	Surgical resection	A	C	746
HCC	496	Male	77	7.86	alive	40	20	0.6	3.7	112.5	17.9	46	113	Surgical resection	A	A	609.4
HCC	497	Male	73	4.16	dead	58	59	2.3	3.4	82.5	8.9	2107	193	Transcatheter therapy	A	B	412.8
HCC	498	Male	56	7.9	alive	203	202	1.2	3.3	67	6.3	254	28	Transcatheter therapy	B	A	692.5
HCC	499	Male	74	7.06	dead	27	16	0.7	4.5	73.5	21	856	14149	Tumor ablation	A	0	1051.5
HCC	500	Male	63	7.86	alive	47	78	1	4.6	96.4	12.6	7	26	Surgical resection	A	A	393.6
HCC	501	Female	86	1.89	dead	59	24	1.1	2.9	86.4	10.8	86	20	No treatment	B	C	629.1
HCC	502	Female	74	7.93	alive	39	30	0.9	4.1	100.8	22.9	43	20	Tumor ablation	A	A	505.5
HCC	503	Male	68	0.69	dead	234	219	2.2	3.2	59.1	7.8	2866	1881	Transcatheter therapy	B	C	688
HCC	504	Female	76	2.74	dead	75	44	0.8	3	82.1	6.5	29	163	Transcatheter therapy	A	B	216.6
HCC	505	Female	81	1.6	dead	63	53	0.8	3.7	84.8	4.6	15	21	Transcatheter therapy	A	A	1029.3
HCC	506	Female	84	4.58	dead	74	39	1.2	3.5	83.1	12.7	5	59	Tumor ablation	A	A	782
HCC	507	Female	62	0.78	dead	90	100	1.1	3.8	87.2	13.1	4286	40	Surgical resection	A	C	639.3
HCC	508	Male	63	5.41	dead	75	83	0.7	4.3	80.5	13.5	52	27	Tumor ablation	A	A	681.9
HCC	509	Male	80	6.75	dead	41	31	0.5	3.2	70.5	8.4	4	378	Surgical resection	A	A	875.1
HCC	510	Male	84	0.98	dead	35	27	0.5	3.6	84.8	13.5	214	14586	No treatment	A	D	358.5
HCC	511	Male	66	7.36	dead	42	45	0.4	4	86	21.7	5	186	Surgical resection	A	A	426.9
HCC	512	Male	71	5.41	dead	53	40	0.7	3.9	75.5	6.6	4	123	Transcatheter therapy	A	A	641.9
HCC	513	Male	85	0.48	dead	51	36	0.7	3.3	72.6	6.5	66	6557	Transcatheter therapy	A	B	1319.6
HCC	514	Male	57	5.4	dead	65	63	0.6	3.5	66.3	5.6	54	77	Transcatheter therapy	A	0	818.1
HCC	515	Male	48	4.41	unknown	70	52	1.5	3.8	53.7	9.3	8	80	Tumor ablation	A	A	551
HCC	516	Female	72	0.11	dead	95	71	0.8	3.3	68.7	30.8	1056	12256	Others	B	C	336.8
HCC	517	Male	87	1.68	dead	61	84	0.5	3.5	76.7	10.2	13	1366	Transcatheter therapy	A	B	702.2
HCC	518	Female	79	7.7	alive	53	39	1.3	4.1	94.3	16.3	7	17	Tumor ablation	A	A	606.8
HCC	519	Male	61	7.34	alive	15	15	0.9	4.5	87.3	14.6	11	168	Transcatheter therapy	A	B	661.9
HCC	520	Male	82	3.66	dead	48	28	0.6	3.6	83.7	11.1	1296	344	Surgical resection	A	C	528.6
HCC	521	Female	65	3.51	dead	76	63	0.8	3.5	75.5	13.5	81	14	Transcatheter therapy	B	A	597.7
HCC	522	Male	78	3.53	dead	40	36	0.5	4	88.7	16.8	4	17	Tumor ablation	A	0	322.7
HCC	523	Male	77	6.01	dead	63	47	0.5	3.7	69.6	18.5	22	21224	Surgical resection	A	B	651
HCC	524	Female	69	7.01	alive	44	48	0.8	4.8	83.6	9	15	19	Surgical resection	A	A	732.8
HCC	525	Female	70	7.19	alive	61	56	0.8	4.8	86	14.2	11	366	Surgical resection	A	A	583.6
HCC	526	Female	81	3.23	dead	52	27	0.9	3.8	75.7	15.6	11	31	Tumor ablation	A	0	817.2
HCC	527	Female	70	2.99	dead	116	81	1.3	3.4	61.4	12	164	19	Tumor ablation	B	A	554
HCC	528	Male	63	2.67	dead	34	22	1.3	3.1	68.1	4	9	36	Surgical resection	B	A	521.1
HCC	529	Male	70	2.52	dead	32	13	1	3.9	91.4	9.2	10	233	Transcatheter therapy	A	A	565
HCC	530	Male	60	10	alive	35	54	0.3	4.9	89.8	8.8	4	22	Tumor ablation	A	A	676.3
HCC	531	Female	56	6.92	alive	61	47	2.1	3.5	76.2	6.5	134	39	Surgical resection	B	C	650.3
HCC	532	Male	43	7.22	alive	62	92	0.5	4.3	85.9	5.7	19	19	Surgical resection	A	A	795.4
HCC	533	Male	62	7.06	alive	30	36	0.8	4.1	108.1	27.5	12	167	Surgical resection	A	A	429.2
HCC	534	Male	71	3.28	dead	51	44	0.6	3.8	87.2	12.8	2621	438	Transcatheter therapy	A	B	976.9
HCC	535	Female	85	1.4	dead	66	64	0.4	4.1	83.6	9.9	983	32	Transcatheter therapy	A	A	732.6
HCC	536	Male	66	1.7	dead	77	50	1.1	3.1	71.9	7.1	56	39	Surgical resection	A	0	474.9
HCC	537	Male	69	0.03	unknown	65	35	1.7	2.5	100.4	8.9	16708	7502	No treatment	B	C	1091.9
HCC	538	Male	51	0.02	dead	616	95	17.5	3.3	64.6	16.4	147187	200000	No treatment	B	D	640.8
HCC	539	Male	74	3.14	dead	63	55	0.9	3.5	73.6	10.4	8	485	Transcatheter therapy	A	B	865.4
HCC	540	Female	75	4.82	dead	127	88	1.3	3.3	67.9	14.8	35	27	Transcatheter therapy	B	A	557.1
HCC	541	Female	72	6.84	alive	38	27	0.8	3.6	77.8	10.2	89	26	Tumor ablation	A	A	859.8
HCC	542	Male	62	6.65	alive	82	60	0.9	3.4	72.6	5.5	66	14	Surgical resection	A	A	651.8
HCC	543	Female	83	6.25	unknown	37	35	0.6	4.1	91.4	7.1	155	76	Tumor ablation	A	A	543.4
HCC	544	Male	75	4.3	dead	99	167	0.8	3.4	52.7	15	8	30	Surgical resection	B	A	493.8
HCC	545	Female	73	6.69	alive	74	36	2	3.4	84.3	8.5	40	66	Surgical resection	B	C	471.4
HCC	546	Male	64	6.59	alive	22	25	0.5	3.7	99.4	25.6	16	70	Surgical resection	A	A	446
HCC	547	Male	66	4.16	dead	269	366	0.5	4.2	87	12.2	8	19	Tumor ablation	A	0	781.7
HCC	548	Female	80	0.85	dead	87	21	1.1	3.6	82.9	6.8	36	224	No treatment	A	A	596.1
HCC	549	Male	68	0.46	dead	91	56	1.3	2.8	128.5	32	6	407	Transcatheter therapy	A	B	512.5
HCC	550	Male	78	10	dead	38	37	0.4	4.5	88.9	13.5	8	297	Tumor ablation	A	A	818.9
HCC	551	Female	69	6.3	alive	96	73	1.1	4	84.3	8	28	19	Surgical resection	A	A	683.6
HCC	552	Male	73	6.19	alive	32	37	0.9	4.5	92	11.6	8	35	Tumor ablation	A	0	557.1
HCC	553	Male	69	5.88	dead	38	46	0.9	3.5	88.9	10.3	12	19	Transcatheter therapy	A	B	1024.6
HCC	554	Male	62	2.69	dead	102	153	0.6	3.5	69	10.3	64	33	Surgical resection	A	0	587.5
HCC	555	Male	61	3.95	dead	54	58	0.5	3.3	91.4	9.4	52	59	Tumor ablation	A	A	644.7
HCC	556	Male	78	1.62	dead	59	18	1.3	3.4	41.2	8.3	37	8990	Transcatheter therapy	B	0	941.7
HCC	557	Male	77	6.43	dead	53	47	0.5	4.6	88.6	16.7	12355	122226	Surgical resection	A	B	791.6
HCC	558	Female	60	6.88	alive	53	27	1.5	2.7	58.2	12.7	9	80	Transcatheter therapy	B	A	398.7
HCC	559	Female	65	6.69	alive	73	68	0.9	3.6	69.8	5	75	23	Tumor ablation	A	0	680.6
HCC	560	Male	82	6.06	alive	18	12	0.9	4.5	103.5	18.6	16	22	Surgical resection	A	A	625.2
HCC	561	Male	70	5.65	dead	54	56	0.5	4.5	74.9	7.2	11	90	Surgical resection	A	A	601.2
HCC	562	Male	81	3.24	dead	32	23	1.1	4.1	77.1	9.1	4	20	Surgical resection	A	C	761.3
HCC	563	Male	73	3.93	dead	37	25	1.3	3.9	78.3	10.3	5	24	Tumor ablation	A	0	571.6
HCC	564	Male	70	2.64	dead	36	33	0.5	3.9	125.6	12.4	6	30	Transcatheter therapy	A	0	353.2
HCC	565	Female	53	1.11	unknown	128	123	1.4	2.5	61.4	5.2	18	7	Tumor ablation	B	A	262.6
HCC	566	Female	79	2.46	dead	47	48	0.7	4	77.1	11.8	11	17	Surgical resection	A	A	456.6
HCC	567	Male	67	8.12	unknown	119	132	0.8	3.7	48.9	10.2	98	118	Transcatheter therapy	A	A	408
HCC	568	Male	72	0.33	unknown	157	128	2.2	3.8	59.8	5.1	41	84	Transcatheter therapy	B	B	390
HCC	569	Male	80	2.19	dead	50	38	0.8	3.6	76.6	12.5	11	17	Tumor ablation	A	0	912.8
HCC	570	Male	56	4.93	alive	24	37	0.9	4.9	95	16.3	5	83	Tumor ablation	A	A	437.6
HCC	571	Male	71	5.83	alive	68	114	0.8	4.1	101.5	13	5	30	Tumor ablation	A	A	512.9
HCC	572	Female	72	8.03	unknown	50	68	0.6	3.7	100.1	11.4	812	74	Transcatheter therapy	A	0	351.9
HCC	573	Female	77	5.67	alive	77	71	0.7	3.6	82.5	9.3	8	10	Tumor ablation	A	A	960.2
HCC	574	Male	76	5.63	alive	35	22	0.6	4.2	114.6	9.1	4756	132	Surgical resection	A	A	402.1
HCC	575	Male	68	5.31	alive	36	35	1.1	4.4	93.6	15.3	5	18	Surgical resection	A	0	566.2
HCC	576	Female	72	5.52	alive	50	49	0.7	4.3	96.9	23.4	32	11	Tumor ablation	A	A	947.3
HCC	577	Female	64	2.32	dead	45	29	1	2.3	71.3	6.9	230	434	Transcatheter therapy	B	C	604.7
HCC	578	Female	65	3.13	unknown	58	47	0.5	3.2	66	19.2	30	14	Tumor ablation	B	A	768.1
HCC	579	Male	70	5.35	alive	23	19	0.5	4.2	76.8	7.2	9	5236	Tumor ablation	A	0	503.7
HCC	580	Female	57	4.01	dead	50	47	1.5	3.3	52.3	4.3	78	32	Transcatheter therapy	B	A	254.2
HCC	581	Male	80	5.61	alive	67	63	0.2	3.9	114.2	16.5	11	29	Tumor ablation	A	0	697.8
HCC	582	Male	75	5.99	alive	94	74	0.7	3.4	76.6	9.6	20	19	Tumor ablation	A	A	794.3
HCC	583	Female	78	0.98	dead	38	28	0.6	3.9	96.6	13.9	89	194	Transcatheter therapy	A	A	549.1
HCC	584	Female	68	4.42	alive	51	41	0.7	4.1	93.5	12	32	160	Tumor ablation	A	A	509.1
HCC	585	Female	64	5.55	alive	73	57	0.6	3.6	81.9	6.3	247	11	Surgical resection	A	C	509.4
HCC	586	Male	63	5.19	dead	24	34	0.6	4	69.7	10.2	530	39	Transcatheter therapy	A	B	277.7
HCC	587	Male	63	0.43	dead	83	99	1.3	3.2	87.7	7	28	2832	Others	B	B	524.9
HCC	588	Female	72	3.98	dead	52	27	0.7	3.8	86.4	7.7	13	23	Tumor ablation	A	0	1283.1
HCC	589	Male	77	3.8	dead	35	20	0.5	3.3	104.1	10.2	5	20	Tumor ablation	A	0	910.7
HCC	590	Female	79	4.5	dead	32	31	0.7	4.2	88.9	10.5	32	32	Tumor ablation	A	B	554.1
HCC	591	Male	70	0.84	dead	49	54	1.5	3.7	75	6.4	15	108	Transcatheter therapy	A	B	594.3
HCC	592	Female	64	5.53	alive	25	10	0.8	4.2	76.8	7.6	145	33	Transcatheter therapy	A	0	605.5
HCC	593	Female	80	0.63	dead	55	24	0.8	2.8	68.4	13.2	3713	41	Transcatheter therapy	B	B	449
HCC	594	Female	80	0.61	dead	100	45	1.6	2.5	59.1	6.1	141	91	No treatment	C	D	574.9
HCC	595	Male	52	5.74	alive	47	42	0.6	3.7	78	4.9	7	57	Transcatheter therapy	A	A	685.2
HCC	596	Female	84	5.81	alive	42	26	0.5	2.2	72.2	11.2	64	20	Tumor ablation	B	0	758.2
HCC	597	Female	69	10	dead	57	63	0.5	4.2	87.7	13.9	393	112	Tumor ablation	A	0	816.9
HCC	598	Male	56	0.98	dead	85	72	2.7	2.9	77.7	13.8	25157	13923	Transcatheter therapy	A	B	727.8
HCC	599	Male	74	0.02	unknown	54	46	0.9	2.7	66.6	12.3	193	591	No treatment	C	D	535
HCC	600	Male	69	0.56	dead	65	26	0.7	3.3	89.1	38.7	75626	4125	Others	A	A	1706.6
HCC	601	Male	62	2.14	dead	58	95	0.6	3.5	76.6	19.1	16	981	Surgical resection	A	B	750.2
HCC	602	Male	78	5.12	alive	32	19	0.8	3.8	93.5	6.6	7	103	Transcatheter therapy	A	A	903.7
HCC	603	Male	75	5.13	alive	110	50	0.7	4.9	93.5	12.1	15	316	Surgical resection	A	B	656
HCC	604	Male	83	5.08	alive	38	32	0.8	4.1	86.4	14.8	3	80	Transcatheter therapy	A	A	781
Non-HCC	605	Female	36			25	21	0.3	4.2	95.4	21.3	1	15				443.2
Non-HCC	606	Female	74			29	20	0.6	3.8	69.9	8.9	2	11				687.5
Non-HCC	607	Male	68			29	17	0.9	3.9	83.6	16.9	3	14				408.2
Non-HCC	608	Female	69			74	41	1.6	3.2	66.1	6.7	5	11				471.2
Non-HCC	609	Female	55			36	31	1.2	4.1	100.9	13.8	3	16				403.3
Non-HCC	610	Male	80			25	24	0.6	3.8	81	14.7	3	15				364.2
Non-HCC	611	Female	75			39	31	1.1	4.5	86.2	13.9	13	19				247.6
Non-HCC	612	Female	57			22	17	0.6	4.3	92.5	10.8	9	20				384.8
Non-HCC	613	Female	54			173	177	0.5	3.7	93.4	11.8	13	17				426.7
Non-HCC	614	Male	67			37	46	0.4	4.2	96.1	16.6	2	18				684.2
Non-HCC	615	Female	66			29	19	0.7	4.2	81.6	7.5	3	14				436.3
Non-HCC	616	Female	51			50	53	0.7	4.4	93.1	17.7	4	30				387.4
Non-HCC	617	Female	81			30	24	0.6	4.4	116.7	9.8	3	15				866.1
Non-HCC	618	Female	61			92	87	0.8	4.5	90.4	12	12	18				218.1
Non-HCC	619	Female	75			19	14	0.5	3.6	92.4	16.5	5	18				386
Non-HCC	620	Male	66			49	67	0.7	4.2	89	15.5	17	25				195.9
Non-HCC	621	Male	63			28	34	0.5	4.2	81	25.2	5	19				476.6
Non-HCC	622	Female	61			21	23	0.5	4.6	90.4	16.6	4	27				315.9
Non-HCC	623	Male	52			44	53	0.9	4.1	85.9	18.8	3	19				820.7
Non-HCC	624	Female	86			44	31	0.6	4.3	104	19.2	14	12				749.3
Non-HCC	625	Female	80			54	42	0.8	4	83.3	10	14	20				586
Non-HCC	626	Female	56			38	28	0.8	3.7	77.2	7.6	7	16				759
Non-HCC	627	Male	62			45	52	0.5	3.5	76.1	12.8	30	15				410.7
Non-HCC	628	Male	62			33	34	0.5	4.1	95.6	19.4	4	24				410.1
Non-HCC	629	Female	63			214	263	0.8	4	92.4	13.9	8	24				502
Non-HCC	630	Male	69			79	45	0.9	3.3	57.8	12.5	5	22				335.5
Non-HCC	631	Female	79			50	19	0.9	3.9	80.8	17.9	2	20				389.4
Non-HCC	632	Male	83			43	30	0.5	4.2	73.9	14.3	3	14				689.8
Non-HCC	633	Female	74			54	30	2	3.7	62.6	11.9	4	10				617.8
Non-HCC	634	Male	81			36	35	0.4	3.6	91.4	13.9	3	17				549.6
Non-HCC	635	Male	60			91	113	0.5	4	96	14.5	4	14				495.4
Non-HCC	636	Male	76			46	38	1	4	84.9	5.3	4	13				401.6
Non-HCC	637	Male	70			26	37	0.9	3.9	81	20.4	6	26				727
Non-HCC	638	Male	52			51	35	2.6	3.8	74.1	6.2	11	22				569.1
Non-HCC	639	Female	70			51	28	1.1	3.5	77.2	9.9	12	20				1355.7
Non-HCC	640	Male	77			47	75	0.5	3.7	82	18.3	2	12				310.2
Non-HCC	641	Male	84			60	39	1.2	3.6	77.2	8	7	17				687.5
Non-HCC	642	Female	67			33	18	1	4	87.6	19.3	3	18				752.2
Non-HCC	643	Female	64			57	71	0.8	3.9	78.7	12.2	11	13				206.3
Non-HCC	644	Male	66			24	31	0.5	3.9	84.5	11.3	5	15				479.1
Non-HCC	645	Female	76			40	47	0.6	4.2	96.6	20.8	3	25				482.7
Non-HCC	646	Female	62			72	66	0.6	4	67.9	7.4	57	14				678.4
Non-HCC	647	Male	57			34	44	1.1	4.3	94.5	15.4	3	19				411.5
Non-HCC	648	Male	79			28	19	0.8	4.3	70.8	16.4	3	19				238.2
Non-HCC	649	Female	76			37	26	0.5	3.9	82.3	19.8	1	16				374.8
Non-HCC	650	Female	72			109	103	0.7	4	73.9	5.9	10	20				547.7
Non-HCC	651	Female	73			50	41	0.9	4.3		9	3	13				846.2
Non-HCC	652	Female	61			80	91	0.5	4.2	98.2	21.8	9	32				493.5
Non-HCC	653	Male	69			63	53	0.5	3.7	78.4	10.7	5	15				412.9
Non-HCC	654	Female	75			29	24	0.3	4.3	99.3	27	2	13				522.1
Non-HCC	655	Female	77			24	16	0.8	3.8	91.4	15.3	3	11				434.8
Non-HCC	656	Male	73			25	30	0.4	4.6	99.2	22.1	4	21				372.8
Non-HCC	657	Female	76			27	14	0.7	3.6	83.6	6.9	7	23				485.8
Non-HCC	658	Female	80			54	57	0.6	4.3	111.5	17.4	4	17				463.5
Non-HCC	659	Female	74			28	23	0.4	4.2	111.9	14.7	5	19				551.3
Non-HCC	660	Male	48			71	102	1.8	3.9	74.9	12.8	9	23				447.4
Non-HCC	661	Male	73			18	30	0.9	4.1	96	18.4	3	11				251.2
Non-HCC	662	Male	67			81	64	1.3	3.5	68.9	8.8	16	19				614.3
Non-HCC	663	Male	57			89	100	0.7	4	80.8	15.1	4	14				635.4
Non-HCC	664	Female	72			38	27	0.6	3.8	83.6	14.3	2	10				374.8
Non-HCC	665	Male	77			99	110	1	3.6	68.9	9.2	15	13				412.1
Non-HCC	666	Female	81			41	37	0.4	3.7	79.6	11.4	19	8				602
Non-HCC	667	Male	72			35	33	0.6	4	90	15	3	24				428
Non-HCC	668	Male	79			37	35	0.5	3.4	79.8	16.5	15	17				558.4
Non-HCC	669	Female	74			31	34	0.6	3.9	96	19.1	9	20				310.2
Non-HCC	670	Male	68			31	38	1	3.8	85.9	11	4	24				267.4
Non-HCC	671	Female	69			26	23	0.7	4.5	100.1	15	4	10				650.5
Non-HCC	672	Female	82			62	76	1	4.2	92.9	12.1	5	16				536.8
Non-HCC	673	Female	50			34	40	0.7	4	96	29.6	3	23				741.8
Non-HCC	674	Male	67			49	63	2.8	4.8	93.4	16.4	2	17				677.4
Non-HCC	675	Male	68			28	22	0.7	3.9	84.9	8.1	2	19				525.8
Non-HCC	676	Female	50			42	34	0.6	4.2	109	24.1	3	19				200.3
Non-HCC	677	Female	71			25	16	0.7	4.6	94.4	24	3	18				406.7
Non-HCC	678	Female	54			18	16	0.6	4.6	84.8	13.2	2	22				414.3
Non-HCC	679	Male	69			42	55	1	3.9	91.4	14.7	3	22				489.4
Non-HCC	680	Female	80			29	24	0.6	3.9	91.4	13.2	3	12				589.5
Non-HCC	681	Male	81			53	44	0.5	4.2	86.2	6.6	19	28				490.4
Non-HCC	682	Female	72			37	38	0.6	4.2	108	16	4	20				437.6
Non-HCC	683	Female	68			27	19	0.7	4.4	108.2	17.4	2	17				223
Non-HCC	684	Female	77			19	12	0.5	3.8	81	14.3	2	16				317.9
Non-HCC	685	Female	68			25	26	0.7	4	106.2	19.9	3	13				477.5
Non-HCC	686	Female	77			31	29	0.8	4.1	84.5	12.5	4	10				445.1
Non-HCC	687	Male	36			48	38	0.4	4.2	95.4	42.7	8	36				381
Non-HCC	688	Female	69			31	29	1	3.4	76.3	7.3	7	13				401.9
Non-HCC	689	Female	79			49	58	0.6	4.2	90	18.8	4	18				315.4
Non-HCC	690	Male	55			101	205	0.3	3.9	85.9	17.8	6	46				348.8
Non-HCC	691	Female	75			45	30	0.5	4.3	96.6	9.9	5	15				684.5
Non-HCC	692	Male	47			25	24	1.1	4.7	96.6	18.1	3	24				600
Non-HCC	693	Male	82			41	26	1.1	3.7	85.6	12.8	3	256				483.7
Non-HCC	694	Female	71			57	53	0.6	4.2	79.8	12.9	6	13				487.3
Non-HCC	695	Male	66			42	33	1.2	3.8	88.6	14.5	4	23				225.9
Non-HCC	696	Female	66			23	19	1.4	4	86.2	28.1	3	12				433.5
Non-HCC	697	Female	70			29	30	0.9	4.6	88.6	20.7	5	13				538.7
Non-HCC	698	Female	69			27	25	0.6	4	103.4	14.8	2	17				616.7
Non-HCC	699	Female	63			69	54	0.6	4	77.9	8.6	6	18				216.1
Non-HCC	700	Male	44			49	59	1	4.4	80.8	17.6	17	18				475.6
Non-HCC	701	Male	46			41	33	0.7	4.2	80.8	10.1	8	21				253.4
Non-HCC	702	Female	76			36	28	0.4	4	93.1	32	10	17				317.5
Non-HCC	703	Female	53			37	39	0.7	4.4	78.4	12.8	8	22				450.7
Non-HCC	704	Female	81			33	24	0.5	4.2	82	13.7	2	19				1192.5
Non-HCC	705	Female	73			118	147	0.4	3.7	85.9	16.8	3	13				514
Non-HCC	706	Female	66			80	36	0.7	3.8	77.2	15.1	9	11				526.1
Non-HCC	707	Female	71			32	26	0.7	4.2	114.2	17.9	11	19				366.4
Non-HCC	708	Female	81			51	50	0.5	3.8	78.4	20.5	3	12				1092.6
Non-HCC	709	Female	72			36	25	0.6	4	65.2	20.4	6	14				712.4
Non-HCC	710	Female	77			33	34	0.5	4.4	101	19.7	2	14				441.7
Non-HCC	711	Male	77			33	37	0.6	3.8	106.2	14.7	5	27				464.9
Non-HCC	712	Male	73			26	23	0.5	4.3	86	17.5	2	13				295
Non-HCC	713	Female	63			33	35	0.8	4.8	90.4	9	3	18				554.8
Non-HCC	714	Female	67			45	61	0.5	3.9	89	18.7	5	18				444.2
Non-HCC	715	Female	64			70	51	2.2	3.1	56.5	9	13	28				316.5
Non-HCC	716	Female	66			47	44	0.7	4	82	21.7	8	18				445
Non-HCC	717	Female	50			42	41	0.5	4.1	84.1	25	7	15				663.8
Non-HCC	718	Female	54			29	24	1.2	4.5	118.8	19.2	2	17				210.9
Non-HCC	719	Female	66			34	38	0.6	4.5	89	14.6	3	20				484.2
Non-HCC	720	Male	80			58	45	1	3.1	64.3	6	14	24				510.5
Non-HCC	721	Male	37			100	160	2	4.3	75	12.1	5	22				650.5
Non-HCC	722	Female	66			35	26	0.6	4.5	87.6	14.7	2	22				584.5
Non-HCC	723	Male	46			57	126	0.7	4.4	88.6	16.1	4	19				684.2
Non-HCC	724	Male	71			28	15	1	4.4	84.5	16.5	3	14				901.5
Non-HCC	725	Female	66			36	35	0.6	4	87.3	17.8	7	19				165.2
Non-HCC	726	Male	74			34	26	0.5	4.6	95	10.5	6	14				331.2
Non-HCC	727	Female	81			35	31	0.6	4	87.2	25.5	14	15				394.6
Non-HCC	728	Female	75			69	53	0.7	4	81	8.2	5	19				507.8
Non-HCC	729	Female	79			65	84	0.4	3.9	87.6	13	2	14				437.6
Non-HCC	730	Female	63			61	33	1.5	2.3	59.4	3.9	50	142				173.7
Non-HCC	731	Female	51			31	40	0.7	4.2	99.2	25.6	4	13				358.1
Non-HCC	732	Female	76			65	41	0.7	3.9	87.3	27.4	3	17				572
Non-HCC	733	Male	54			32	42	0.9	4.4	75	9.9	6	20				490.3
Non-HCC	734	Female	75			27	21	0.9	4.1	96	17	3	17				382.9
Non-HCC	735	Female	50			39	30	0.6	4.4	82.3	19.1	6	13				338.7
Non-HCC	736	Male	80			56	40	0.7	3.4	79.8	10.8	12	39				432.1
Non-HCC	737	Male	63			62	99	0.9	4	76.1	15.7	6	16				549.5
Non-HCC	738	Female	50			22	21	0.8	4	94.5	19.3	5	17				412.9
Non-HCC	739	Female	76			42	31	0.7	4.2	87.2	12.7	3	12				531
Non-HCC	740	Female	74			27	18	0.6	4.1	96	10.8	4	20				517.4
Non-HCC	741	Female	78			59	48	0.5	4.1	85.9	7.7	12	22				526.1
Non-HCC	742	Male	70			40	33	0.5	3.9	85.9	19	2	13				514.9
Non-HCC	743	Female	77			27	22	0.6	4.3	131.7	21.6	11	20				353.4
Non-HCC	744	Female	77			22	22	0.9	4.5	92.9	27.8	5	17				331.6
Non-HCC	745	Male	74			24	30	1.1	4.2	75	20.1	4	19				585.6
Non-HCC	746	Female	67			53	130	0.7	4.1	94.4	18.3	3	20				364.2
Non-HCC	747	Male	78			34	33	1.2	4.5	85.9	10.7	2	11				601.4
Non-HCC	748	Female	49			30	29	0.6	4.1	96	16.7	6	20				391.7
Non-HCC	749	Female	76			23	16	1	4.1	96.6	16.7	4	21				363.1
Non-HCC	750	Male	63			41	42	0.6	3.9	97.7	15.5	2	14				594
Non-HCC	751	Female	76			47	34	1.2	3.8	61.8	6.4	11	10				340.8
Non-HCC	752	Male	58			64	45	0.9	3.5	62.6	20.4	6	32				512.6
Non-HCC	753	Female	76			30	25	1.1	4.1	85.9	22	3	14				345.4
Non-HCC	754	Female	77			47	26	0.9	3.4	78.4	13.7	8	15				1094.4
Non-HCC	755	Female	74			57	39	0.6	3.8	93.4	13.3	5	19				295.6
Non-HCC	756	Female	50			30	30	1.4	4.4	81	19.1	5	20				441.2
Non-HCC	757	Female	56			41	46	0.9	4.3	94.4	18.9	2	22				371.6
Non-HCC	758	Female	66			22	14	0.6	4.3	97.6	24.4	3	14				640.5
Non-HCC	759	Female	76			35	35	0.5	4	91.5	17.3	3	11				722.1
Non-HCC	760	Female	75			61	38	0.9	3.3	68.6	9.8	5	13				856.4
Non-HCC	761	Female	69			28	25	1	4.3	108.2	24.7	4	12				403.3
Non-HCC	762	Female	80			41	37	0.9	4.8	84.5	12.9	5	16				358.1
Non-HCC	763	Female	61			41	28	0.2	3.6	88.6	13	4	23				1464.4
Non-HCC	764	Male	81			35	21	0.9	4.1	85.9	31	1	17				661.6
Non-HCC	765	Female	49			44	40	0.8	4	82.1	11.6	2	17				475.1
Non-HCC	766	Female	44			22	20	1.8	4.4	94.4	20.7	3	17				231.1
Non-HCC	767	Female	61			58	57	1.4	4.2	82	15.6	3	10				366.6
Non-HCC	768	Female	69			37	29	0.8	4.5	92.5	16.1	6	22				142.9
Non-HCC	769	Male	68			29	24	1.2	4.5	88.6	17.5	3	14				587.5
Non-HCC	770	Female	66			115	109	1.7	3	67.9	13.6	15	36				218.3
Non-HCC	771	Female	80			50	25	0.4	3.7	84.9	15.5	6	26				712.4
Non-HCC	772	Female	63			28	16	1	4.6	93.4	9.8	7	17				293
Non-HCC	773	Female	58			22	27	0.7	4.5	90.4	16.5	7	14				576.3
Non-HCC	774	Female	69			74	51	0.6	3.2	83.6	5.2	11	9				535.2
Non-HCC	775	Male	48			68	137	0.9	4.7	82.3	12	8	21				548
Non-HCC	776	Female	70			31	36	0.8	4.7	100.1	14.7	5	16				910.9
Non-HCC	777	Male	65			37	23	0.7	4	98.2	22.6	5	17				428.9
Non-HCC	778	Male	88			39	30	1	3.7	78.4	21.4	11	56				765.2
Non-HCC	779	Female	78			39	28	0.8	4.2	78.6	11.2	7	17				312.9
Non-HCC	780	Male	66			61	58	0.8	3.6	93.1	13.9	28	22				470.5
Non-HCC	781	Female	80			64	43	1.8	3.6	73	9.7	42	23				289.1
Non-HCC	782	Female	77			35	19	0.6	4	90.4	13.2	5	11				433
Non-HCC	783	Male	76			62	33	1.2	4.3	77.2	6.6	6	19				510.5
Non-HCC	784	Female	71			39	34	0.8	3.9	79.6	9	8	11				245.4
Non-HCC	785	Female	68			63	107	0.6	4	78.4	13.3	8	22				267.7
Non-HCC	786	Male	77			28	20	0.8	3.4	71.9	4.2	4	26				354
Non-HCC	787	Female	71			52	54	0.5	3.8	104.4	15.8	6	18				485.8
Non-HCC	788	Female	70			53	50	0.6	4	90	13.6	11	13				444.6
Non-HCC	789	Female	67			38	21	0.9	4	87.3	12.7	2	13				378.7
Non-HCC	790	Female	73			28	29	0.6	4.7	94.5	14.5	6	19				363.3
Non-HCC	791	Female	52			54	64	0.4	4.3	103.4	20.4	6	16				298.4
Non-HCC	792	Male	78			35	22	0.6	4.1	91.4	13.2	3	15				510.6
Non-HCC	793	Male	83			39	30	0.5	3.5	87.5	10.8	6	15				629.7
Non-HCC	794	Male	56			29	41	0.6	4	93	23.5	2	19				648.3
Non-HCC	795	Female	71			39	36	0.8	4.2	92.9	15.8	3	13				527.9
Non-HCC	796	Female	65			37	34	0.5	4.5	97.6	23.2	1	15				324
Non-HCC	797	Female	59			43	33	0.8	3.6	72.4	6	13	16				1271.3
Non-HCC	798	Female	73			71	50	0.9	2.9	77.4	7.6	118	16				258
Non-HCC	799	Female	67			27	20	0.5	4.4	105.2	9.5	2	17				334.4
Non-HCC	800	Female	69			38	30	0.9	4.6	85.9	21.5	2	11				825.9
Non-HCC	801	Male	55			17	16	0.6	3.8	107	23.7	6	18				434.3
Non-HCC	802	Male	77			44	35	0.9	3.7		11.6	3	12				532.5
Non-HCC	803	Female	63			47	73	0.5	4.1	108	17.9	6	20				399.9
Non-HCC	804	Male	66			44	46	0.9	3.9	87.6	6.8	5	16				610.1
Non-HCC	805	Female	48			73	70	0.6	4.5	94.4	13.1	10	13				270.4
Non-HCC	806	Female	68			57	38	3.4	3.3	61.8	6.2	30	11				333.3
Non-HCC	807	Male	38			26	29	0.4	4.9	112.7	24.8	3	47				762.1
Non-HCC	808	Female	80			57	43	1.1	3.4	82.3	9.2	8	25				309.9
Non-HCC	809	Female	62			32	26	0.7	4.4	107.1	30.9	10	18				433.2
Non-HCC	810	Male	61			28	32	0.9	4.5	96.6	18	2	18				375.1
Non-HCC	811	Female	74			20	14	0.6	4.5	94.4	21.4	3	16				403
Non-HCC	812	Male	80			25	21	0.9	3.6	69.9	15	4	18				429
Non-HCC	813	Female	63			26	24	0.7	4.5	83.3	12.4	4	20				907.5
Non-HCC	814	Female	73			29	17	1.1	4.4	91.9	13.6	2	221				433.8
Non-HCC	815	Female	54			31	28	0.5	3.8	100.9	15.3	4	16				327
Non-HCC	816	Male	36			100	79	0.4	1.9	76.3	5.5	20	22				236.1
Non-HCC	817	Female	72			107	75	1.6	4.1		5.5	10					678.4
Non-HCC	818	Male	54			23	17	0.6	3.9	118	16.9	3	18				417.7
Non-HCC	819	Male	68			31	23	2.7	3.4	55.1	6	9	62				722.1
Non-HCC	820	Male	44			20	23	0.6	4	109.5	38	2	15				280.2
Non-HCC	821	Male	68			70	80	0.9	4.1	76.1	9	6	18				541.2
Non-HCC	822	Female	66			40	31	0.6	4.4	100.1	10.8	5	26				731.9
Non-HCC	823	Female	51			30	31	0.7	4.4	95	23.4	5	22				622.7
Non-HCC	824	Female	62			49	40	0.7	3.9	83.3	15.8	4	15				843.1
Non-HCC	825	Male	56			28	44	0.5	4.5	96.6	15.3	2	27				521.2
Non-HCC	826	Female	60			21	15	0.6	4.1	108	20.3	3	18				405.8
Non-HCC	827	Female	76			31	34	0.5	4.7	99.1	22	3	12				432.8
Non-HCC	828	Male	47			39	64	0.5	4.1	115.9	27	3	19				562.8
Non-HCC	829	Male	65			33	45	0.7	4.8	94.5	20.5	6	14				714.8
Non-HCC	830	Female	48			27	22	0.5	4.2	119.3	18.7	2	24				221.6
Non-HCC	831	Female	60			25	25	0.5	4.2	93.4	16.2	3	13				443.2
Non-HCC	832	Female	80			24	21	0.5	4.4	97.6	10.5	3	14				710.9
Non-HCC	833	Male	62			21	21	0.6	4.4	105.4	18.9	2	27				302.2
Non-HCC	834	Female	59			29	30	0.7	4.4	88.1	13.3	2	22				278.5
Non-HCC	835	Female	76			184	191	1.1	3.7	72.9	5.6	5	11				590
Non-HCC	836	Male	81			33	27	0.8	4.3	88.6	15.9	3	15				750
Non-HCC	837	Female	75			137	116	0.5	4.1	79.8	26.7	8	20				572.7
Non-HCC	838	Female	71			48	31	1.1	4.4	87.2	21	3	19				566.3
Non-HCC	839	Male	70			53	60	0.8	3.6	77.3	9.6	55	12				1137.6
Non-HCC	840	Female	59			82	124	0.5	4.7	91.9	21	6	35				627
Non-HCC	841	Female	58			23	12	0.4	4.1	68.9	12.7	10	14				747.1
Non-HCC	842	Male	57			56	85	0.5	4.1	90	19.9	3	20				394.2
Non-HCC	843	Male	20			53	123	2	4.4	95.6	21.4	2	17				491.6
Non-HCC	844	Female	62			24	27	0.7	3.9	97.7	11.1	2	14				693.5
Non-HCC	845	Female	64			24	24	0.6	4.5	99.9	12.5	4	17				474.1
Non-HCC	846	Female	61			140	143	0.6	4.2	87.2	27.5	9	24				414.9
Non-HCC	847	Female	31			20	23	0.4	4.5	95	35	2	26				194
Non-HCC	848	Female	64			28	18	1.3	4.7	100.9	17.7	2	19				167.6
Non-HCC	849	Male	71			50	44	0.5	3.3	91.9	14.8	13	14				367.7
Non-HCC	850	Female	67			37	37	0.6	4.1	97.6	22.3	3	13				416.3
Non-HCC	851	Female	72			34	31	0.4	4.4	96.6	16	2	18				282.8
Non-HCC	852	Male	59			107	123	1	3.9	91.9	21.7	2	18				374.8
Non-HCC	853	Female	60			64	78	1.1	4.6	83.6	13	6	24				505.4
Non-HCC	854	Male	65			33	38	0.8	4.4	96	25.5	2	15				478.2
Non-HCC	855	Male	62			27	33	1	4.8	84.9	23.5	4	32				320.8
Non-HCC	856	Female	64			34	37	0.7	5	98.2	23.7	5	25				565.6
Non-HCC	857	Female	74			34	36	0.5	4.1	76.3	8.7	2	16				330.2
Non-HCC	858	Male	60			45	46	0.9	3.7	90.1	15.5	5	17				564.7
Non-HCC	859	Male	74			42	49	1.1	4	87.6	8.7	5	20				446
Non-HCC	860	Male	72			41	37	0.9	4	84.9	13.4	2	103				315.9
Non-HCC	861	Female	73			28	19	0.6	4.7	102.6	22.3	5	20				447.4
Non-HCC	862	Male	52			33	60	0.6	4.1	86.2	15.5	3	22				238.3
Non-HCC	863	Female	84			64	53	0.7	3.9	91.4	26.3	6	14				558.8
Non-HCC	864	Female	62			22	17	0.6	4.3	91.4	19.8	7	13				386.8
Non-HCC	865	Female	90			33	21	0.6	4.2	86.9	19.2	4	14				738.2
Non-HCC	866	Female	79			30	24	0.5	4	102.2	11.8	6	14				421.6
Non-HCC	867	Male	58			28	35	0.4	4.5	97.6	18	5	23				560.7
Non-HCC	868	Male	70			69	63	0.9	4	82	18.1	3	24				999.9
Non-HCC	869	Male	60			122	66	0.9	4.2	85.9	9.7	7	13				540.4
Non-HCC	870	Male	60			35	41	0.8	4.4	92.9	11.5	4	14				742.5
Non-HCC	871	Male	60			55	47	0.7	3.5	84.9	9.6	12	16				299.3
Non-HCC	872	Female	80			75	62	0.6	4	87.2	15.1	7	12				722.9
Non-HCC	873	Female	76			19	14	0.7	4.5	90	11.9	5	13				272.2
Non-HCC	874	Male	69			70	70	0.6	4	107.1	18.3	4	26				469.2
Non-HCC	875	Male	78			77	63	0.8	3.7	82	15.2	6	15				535
Non-HCC	876	Male	54			41	54	1	4.3	85.9	24.2	3	30				579.2
Non-HCC	877	Male	76			19	28	0.5	4	87.2	14.7	4	15				430.5
Non-HCC	878	Male	53			57	100	0.6	4.4	101	10.5	4	15				736.8
Non-HCC	879	Female	78			25	28	0.6	4.4	108.9	25.8	4	12				352.5
Non-HCC	880	Female	54			38	63	0.5	4.2	90	21.3	4	16				483.9
Non-HCC	881	Male	41			29	42	0.5	4.3	103.5	22.8	2	42				723.5
Non-HCC	882	Male	65			42	56	0.4	3.4	86.1	8.5	6	9				614.3
Non-HCC	883	Female	65			20	13	0.7	4.6	116.7	24.6	2	18				267.9
Non-HCC	884	Female	67			59	37	2	2.6	58.9	5.7	26	58				736.8
Non-HCC	885	Female	57			34	36	0.8	4.2	91	17	4	13				351.1
Non-HCC	886	Female	81			121	82	0.7	3.8		9.1	126	15				686.5
Non-HCC	887	Female	60			153	166	0.8	4.3	102.2	10.6	6	17				403.3
Non-HCC	888	Female	64			38	45	0.7	4.4	97	17.7	4	20				666.8
Non-HCC	889	Male	64			195	192	0.9	4.2	79.6	13.7	12	19				1184.5
Non-HCC	890	Male	84			73	68	0.8	3.3	82.5	22.5	8	10				495.7
Non-HCC	891	Male	37			35	53	0.5	4.3	115.6	21.7	4	27				245.9
Non-HCC	892	Female	71			23	14	0.8	4.4	103.5	21.9	3	18				323.6
